# Supplementary material for: Case Report: A Rare Case of Metachronous Multiple Primary Lung Cancers in a Patient With Successful Management by Switching From Anti-PD-1 Therapy to Anti-PD-L1 Therapy
Source: Front Immunol. 2021 Jun 2;12:683202. doi: 10.3389/fimmu.2021.683202 (PMC8207139; doi:10.3389/fimmu.2021.683202)
Supplement: Supplementary file 3 [file Table_2.xlsx]

## Sheet: T1
Gene ID	Gene Name	Reference	Strand	Start	End	Coverage	FPKM	TPM
ENSG00000223972	DDX11L1	1	+	11869	14412	0	0	0
ENSG00000227232	WASH7P	1	-	14363	29806	22.0034	5.59942	9.38028
ENSG00000243485	MIR1302-10	1	+	29554	31109	0	0	0
ENSG00000197921	HES5	1	-	2460184	2461684	2.41041	0.525042	0.879562
ENSG00000157881	PANK4	1	-	2439972	2458039	11.2273	8.68722	14.553
ENSG00000272449	RP3-395M20.12	1	+	2477904	2478899	8.19679	1.78544	2.99101
ENSG00000228037	RP3-395M20.9	1	+	2512999	2515972	2.89617	0.63085	1.05681
ENSG00000238164	RP3-395M20.8	1	-	2481359	2488470	20.3981	9.75553	16.3427
ENSG00000157873	TNFRSF14	1	+	2487078	2496821	98.693	59.1236	99.0452
ENSG00000225931	RP3-395M20.7	1	+	2497849	2501327	4.87587	1.06207	1.77921
ENSG00000233234	RP11-740P5.2	1	-	2728415	2729257	0	0	0
ENSG00000231630	RP11-740P5.3	1	-	2730997	2731563	0	0	0
ENSG00000157870	FAM213B	1	+	2517930	2522908	21.9123	6.54124	10.958
ENSG00000142606	MMEL1	1	-	2522078	2564481	1.38308	1.70241	2.85192
ENSG00000237058	RP13-436F16.1	1	+	2564007	2568059	0	0	0
ENSG00000215912	TTC34	1	-	2567415	2718286	8.0522	3.1455	5.26942
ENSG00000238009	RP11-34P13.7	1	-	89295	133566	0.063327	0.137969	0.231129
ENSG00000239945	RP11-34P13.8	1	-	89551	91105	0	0	0
ENSG00000233750	CICP27	1	+	131025	134836	2.6692	0.581412	0.973994
ENSG00000237683	AL627309.1	1	-	134901	139379	70.6881	15.3975	25.7942
ENSG00000268903	RP11-34P13.15	1	-	135141	135895	1.65607	0.360728	0.6043
ENSG00000269981	RP11-34P13.16	1	-	137682	137965	3.63905	0.792668	1.32789
ENSG00000239906	RP11-34P13.14	1	-	139790	140339	0	0	0
ENSG00000241860	RP11-34P13.13	1	-	141474	173862	0.833737	0.86476	1.44867
ENSG00000222623	RNU6-1100P	1	-	157784	157887	0	0	0
ENSG00000241599	RP11-34P13.9	1	+	160446	161525	31.0306	6.75917	11.3231
ENSG00000228463	AP006222.2	1	-	227615	267253	1.82918	0.935275	1.56679
ENSG00000241670	AP006222.1	1	-	228292	228775	0	0	0
ENSG00000237094	RP4-669L17.10	1	+	317720	453948	0.111725	0.132527	0.222012
ENSG00000250575	RP4-669L17.8	1	+	326096	328112	0	0	0
ENSG00000233653	CICP7	1	-	329431	332236	0	0	0
ENSG00000224813	RP4-669L17.4	1	+	334126	334305	0	0	0
ENSG00000235249	OR4F29	1	+	367640	368634	0	0	0
ENSG00000269732	WBP1LP7	1	-	379105	379467	0	0	0
ENSG00000256186	AL732372.1	1	-	450820	450910	0	0	0
ENSG00000236601	RP4-669L17.2	1	-	453633	460480	0	0	0
ENSG00000236743	RP5-857K21.15	1	+	459656	461954	0	0	0
ENSG00000236679	RP4-669L17.1	1	+	470971	471355	0	0	0
ENSG00000231709	RP5-857K21.1	1	-	521369	523833	0	0	0
ENSG00000235146	RP5-857K21.2	1	+	523009	530148	0	0	0
ENSG00000239664	RP5-857K21.3	1	-	529833	532878	0	0	0
ENSG00000230021	RP5-857K21.4	1	-	536816	659930	0.004171	0.027011	0.04525
ENSG00000223659	RP5-857K21.5	1	-	562757	564390	0	0	0
ENSG00000225972	MTND1P23	1	+	564442	564813	6.77151	1.47498	2.47093
ENSG00000225630	MTND2P28	1	+	565020	566063	44.6418	9.72397	16.2898
ENSG00000237973	hsa-mir-6723	1	+	566454	567996	9.89501	2.15536	3.6107
ENSG00000229344	RP5-857K21.7	1	+	568137	568818	3.91496	0.852765	1.42857
ENSG00000240409	MTATP8P1	1	+	568915	569121	806.39	790.424	1324.14
ENSG00000248527	MTATP6P1	1	+	569076	569756	0	0	0
ENSG00000198744	RP5-857K21.11	1	+	569756	570302	2.78097	0.605756	1.01478
ENSG00000268663	WBP1LP6	1	+	610222	610645	0	0	0
ENSG00000185097	OR4F16	1	-	621059	622053	0	0	0
ENSG00000229376	CICP3	1	+	657472	660283	0	0	0
ENSG00000224956	RP11-206L10.1	1	-	661611	663527	11.5243	2.51024	4.20522
ENSG00000235373	RP11-206L10.3	1	-	677193	685396	0	0	0
ENSG00000223181	RNU6-1199P	1	-	693613	693716	0	0	0
ENSG00000240618	RP11-206L10.5	1	-	694412	700305	0	0	0
ENSG00000229905	RP11-206L10.4	1	+	696291	697369	0	0	0
ENSG00000228327	RP11-206L10.2	1	-	700237	714006	20.044	4.36604	7.31409
ENSG00000237491	RP11-206L10.9	1	+	714150	745440	3.37189	20.9492	35.0945
ENSG00000230092	RP11-206L10.8	1	-	736259	745541	3.40663	0.742041	1.24308
ENSG00000269831	AL669831.1	1	-	738532	739137	9.65116	2.10224	3.52172
ENSG00000240453	RP11-206L10.10	1	-	745489	753092	7.03125	1.53156	2.56571
ENSG00000177757	FAM87B	1	+	752751	755214	5.66038	1.23296	2.06548
ENSG00000225880	LINC00115	1	-	761586	762902	23.3948	5.10755	8.55629
ENSG00000228794	LINC01128	1	+	762988	794826	3.21228	5.58657	9.35875
ENSG00000230368	FAM41C	1	-	803451	812283	0	0	0
ENSG00000234711	TUBB8P11	1	+	808672	809729	0.767486	0.167176	0.280056
ENSG00000269308	AL645608.2	1	+	818043	819983	0	0	0
ENSG00000272438	RP11-54O7.16	1	+	840214	851356	0	0	0
ENSG00000230699	RP11-54O7.1	1	+	846815	850328	4.10614	0.89441	1.49834
ENSG00000241180	RP11-54O7.2	1	+	849551	850351	0	0	0
ENSG00000223764	RP11-54O7.3	1	-	852245	856396	18.1224	3.94745	6.61286
ENSG00000187634	SAMD11	1	+	860260	879955	10.5514	5.35915	8.97777
ENSG00000268179	AL645608.1	1	-	861264	866445	0	0	0
ENSG00000188976	NOC2L	1	-	879584	894689	37.853	17.6505	29.5685
ENSG00000187961	KLHL17	1	+	895967	901095	17.6103	7.71279	12.9206
ENSG00000187583	PLEKHN1	1	+	901877	911245	31.3498	7.95817	13.3317
ENSG00000187642	C1orf170	1	-	910579	917497	16.8971	3.70099	6.19998
ENSG00000272512	RP11-54O7.17	1	-	931346	933431	62.9775	13.7179	22.9805
ENSG00000188290	HES4	1	-	934342	935552	41.0215	9.80186	16.4203
ENSG00000231702	RP11-54O7.10	1	-	943456	943609	0	0	0
ENSG00000224969	RP11-54O7.11	1	-	947377	948573	0	0	0
ENSG00000187608	ISG15	1	+	948803	949920	18.0014	3.92111	6.56873
ENSG00000188157	AGRN	1	+	955503	991496	158.358	68.7567	115.183
ENSG00000242590	RP11-54O7.14	1	+	990413	991496	0	0	0
ENSG00000217801	RP11-465B22.3	1	+	995114	1004735	4.66663	6.58214	11.0265
ENSG00000273443	RP11-54O7.18	1	-	997588	998668	9.26837	2.01886	3.38204
ENSG00000237330	RNF223	1	-	1006346	1009687	11.3875	2.48045	4.1553
ENSG00000131591	C1orf159	1	-	1017198	1051741	6.35588	22.4611	37.6273
ENSG00000223823	RP11-465B22.5	1	+	1072397	1079436	2.21296	0.482033	0.807512
ENSG00000207730	MIR200B	1	+	1102484	1102578	36.6947	7.99294	13.3899
ENSG00000207607	MIR200A	1	+	1103243	1103332	42.2667	9.20663	15.4231
ENSG00000198976	MIR429	1	+	1104385	1104467	80.0964	17.4468	29.2272
ENSG00000272141	RP11-465B22.8	1	+	1104737	1105723	77.2249	16.8213	28.1794
ENSG00000205231	TTLL10-AS1	1	-	1108436	1114935	16.3335	3.55781	5.96012
ENSG00000162571	TTLL10	1	+	1109264	1133315	8.04909	3.85015	6.44986
ENSG00000186891	TNFRSF18	1	-	1138888	1142071	22.062	7.24677	12.1399
ENSG00000186827	TNFRSF4	1	-	1146706	1149518	10.8838	3.41316	5.71781
ENSG00000078808	SDF4	1	-	1152288	1167411	59.8306	33.5146	56.1445
ENSG00000176022	B3GALT6	1	+	1167629	1170421	27.7436	6.04319	10.1237
ENSG00000184163	FAM132A	1	-	1177826	1182102	4.6388	2.76915	4.63895
ENSG00000260179	RP5-902P8.12	1	-	1185157	1186714	14.07	3.06475	5.13414
ENSG00000160087	UBE2J2	1	-	1189289	1209265	30.761	29.7471	49.833
ENSG00000230415	RP5-902P8.10	1	+	1210603	1215800	6.61014	2.7561	4.61709
ENSG00000162572	SCNN1D	1	+	1215816	1227409	9.68251	3.92928	6.58241
ENSG00000131584	ACAP3	1	-	1227756	1244989	45.1844	28.9412	48.483
ENSG00000169972	PUSL1	1	+	1243947	1247057	13.0424	4.85945	8.14065
ENSG00000127054	CPSF3L	1	-	1246965	1260071	36.0931	41.3564	69.2812
ENSG00000240731	RP5-890O3.9	1	-	1252961	1254069	64.1337	13.9698	23.4024
ENSG00000224051	GLTPD1	1	+	1260136	1264277	20.9708	9.37071	15.698
ENSG00000169962	TAS1R3	1	+	1266694	1270686	17.7232	3.86052	6.46723
ENSG00000107404	DVL1	1	-	1270656	1284730	88.8219	25.8654	43.3303
ENSG00000162576	MXRA8	1	-	1288069	1297157	95.8736	39.0193	65.366
ENSG00000175756	AURKAIP1	1	-	1309110	1310875	25.8487	11.6191	19.4646
ENSG00000223663	RP5-890O3.3	1	+	1314046	1314412	0.049046	0.010683	0.017897
ENSG00000221978	CCNL2	1	-	1321091	1334708	152.037	117.282	196.473
ENSG00000224870	RP4-758J18.2	1	+	1334902	1337426	29.8885	8.44248	14.143
ENSG00000242485	MRPL20	1	-	1337288	1342693	44.4768	26.6074	44.5734
ENSG00000264293	RN7SL657P	1	-	1340841	1341132	5.1956	1.13172	1.89588
ENSG00000272455	RP4-758J18.13	1	+	1344476	1345998	11.8615	2.58369	4.32826
ENSG00000235098	ANKRD65	1	-	1353800	1357149	27.7821	9.29471	15.5707
ENSG00000225905	RP4-758J18.7	1	+	1355625	1358071	0	0	0
ENSG00000205116	TMEM88B	1	+	1361508	1363167	4.19716	0.914234	1.53154
ENSG00000225285	RP4-758J18.10	1	-	1365919	1369953	12.2891	4.73345	7.92959
ENSG00000179403	VWA1	1	+	1370241	1378262	67.5372	22.388	37.5049
ENSG00000215915	ATAD3C	1	+	1385069	1405538	16.0626	4.60699	7.71773
ENSG00000160072	ATAD3B	1	+	1407143	1433228	30.4239	18.4368	30.8857
ENSG00000197785	ATAD3A	1	+	1447531	1470067	8.32832	5.11658	8.5714
ENSG00000205090	TMEM240	1	-	1470554	1475833	1.46011	0.333104	0.558024
ENSG00000160075	SSU72	1	-	1477053	1510249	38.6324	25.2277	42.2619
ENSG00000215791	AL645728.2	1	-	1497726	1499904	0.058893	0.012828	0.02149
ENSG00000215014	AL645728.1	1	+	1510355	1511373	4.75859	1.03653	1.73641
ENSG00000236684	AL645728.3	1	+	1515136	1515379	0	0	0
ENSG00000228594	C1orf233	1	-	1533392	1535476	7.55635	1.64594	2.75732
ENSG00000272106	RP11-345P4.9	1	-	1549138	1551175	8.78977	1.91461	3.20739
ENSG00000197530	MIB2	1	+	1550795	1565990	55.4217	57.7844	96.8017
ENSG00000189409	MMP23B	1	+	1567474	1570639	2.41707	0.781657	1.30945
ENSG00000248333	CDK11B	1	-	1570603	1590473	24.3075	7.15141	11.9802
ENSG00000272004	RP11-345P4.10	1	+	1590786	1594063	0	0	0
ENSG00000189339	SLC35E2B	1	-	1592939	1624167	70.6196	31.4488	52.6838
ENSG00000269737	RP11-345P4.7	1	+	1603429	1604850	43.2919	9.42995	15.7973
ENSG00000269227	RP11-345P4.6	1	+	1604714	1605836	47.0854	10.2563	17.1815
ENSG00000215914	MMP23A	1	+	1631369	1633249	0	0	0
ENSG00000008128	CDK11A	1	-	1634169	1655766	6.24981	5.75937	9.64822
ENSG00000268575	RP1-283E3.8	1	-	1634175	1669127	14.3687	3.12983	5.24317
ENSG00000227775	RP1-283E3.4	1	+	1655951	1668690	9.22078	10.4659	17.5327
ENSG00000215790	SLC35E2	1	-	1656277	1677431	6.71307	3.75957	6.29812
ENSG00000008130	NADK	1	-	1682671	1711896	37.1806	26.8579	44.993
ENSG00000078369	GNB1	1	-	1716729	1822495	98.9447	53.277	89.2509
ENSG00000231050	RP1-140A9.1	1	+	1822910	1824097	0	0	0
ENSG00000169885	CALML6	1	+	1846266	1848735	5.33175	1.98956	3.33296
ENSG00000178821	TMEM52	1	-	1849029	1850712	0	0	0
ENSG00000142609	C1orf222	1	-	1853396	1935276	0.690018	0.383533	0.642503
ENSG00000233542	RP11-547D24.1	1	-	1944652	1946969	0	0	0
ENSG00000187730	GABRD	1	+	1950780	1962192	0	0	0
ENSG00000226969	RP11-547D24.3	1	-	1980642	1981509	2.53717	0.680383	1.13979
ENSG00000067606	PRKCZ	1	+	1981909	2116834	2.80966	38.5997	64.663
ENSG00000271806	RP5-892K4.1	1	-	2072523	2076718	17.472	3.8058	6.37556
ENSG00000182873	RP11-181G12.2	1	-	2113233	2115828	28.4388	12.1259	20.3136
ENSG00000162585	C1orf86	1	-	2115903	2144159	17.4841	19.0018	31.8322
ENSG00000269554	AL590822.2	1	+	2121237	2123179	0	0	0
ENSG00000203301	AL590822.1	1	-	2143360	2145620	6.4158	1.39751	2.34113
ENSG00000243558	RP11-181G12.5	1	-	2143610	2144013	0	0	0
ENSG00000234396	RP11-181G12.4	1	+	2143962	2152177	4.58183	0.998024	1.67191
ENSG00000157933	SKI	1	+	2160134	2241558	8.1806	46.0032	77.0655
ENSG00000116151	MORN1	1	-	2252692	2323146	3.66195	8.80275	14.7466
ENSG00000272161	RP4-713A8.1	1	-	2257640	2258132	16.1237	3.51211	5.88356
ENSG00000269753	AL589739.1	1	+	2258581	2259042	10.2035	2.22254	3.72325
ENSG00000269896	RP4-740C4.6	1	-	2281853	2284259	0	0	0
ENSG00000238240	RP4-740C4.5	1	-	2283083	2283296	3.95794	0.862129	1.44426
ENSG00000272420	RP4-740C4.7	1	-	2294500	2295067	5.71303	1.24442	2.08469
ENSG00000271921	RP4-740C4.9	1	-	2306292	2306792	5.0499	1.09998	1.84271
ENSG00000271847	RP4-740C4.8	1	-	2309056	2309799	20.4483	4.45409	7.4616
ENSG00000178642	AL513477.1	1	+	2316811	2319922	0	0	0
ENSG00000157916	RER1	1	+	2323267	2336883	54.6868	42.2362	70.7551
ENSG00000157911	PEX10	1	-	2336236	2345236	18.622	7.5098	12.5806
ENSG00000149527	PLCH2	1	+	2357419	2436969	5.03939	5.70243	9.55284
ENSG00000224387	RP3-395M20.2	1	-	2423739	2424697	10.4022	2.26583	3.79577
ENSG00000229393	RP3-395M20.3	1	-	2424876	2425918	0	0	0
ENSG00000238260	RP11-46F15.2	1	-	3539754	3541307	6.63344	1.44491	2.42055
ENSG00000158109	TPRG1L	1	+	3541566	3546691	16.7295	3.64406	6.10461
ENSG00000177133	LINC00982	1	-	2976179	2985001	11.0611	4.02794	6.7477
ENSG00000256761	AL008733.1	1	-	2978523	2978959	0	0	0
ENSG00000142611	PRDM16	1	+	2985732	3355185	8.47283	9.41068	15.765
ENSG00000226286	RP1-163G9.2	1	-	3049491	3050273	9.52239	2.07419	3.47473
ENSG00000272235	RP11-22L13.1	1	-	3223200	3226660	24.3421	5.30225	8.88245
ENSG00000130762	ARHGEF16	1	+	3370990	3397677	28.1243	16.1624	27.0755
ENSG00000272088	RP11-168F9.2	1	+	3403810	3404191	7.45812	1.62454	2.72147
ENSG00000162591	MEGF6	1	-	3406484	3528059	13.4031	30.9169	51.7927
ENSG00000207776	MIR551A	1	-	3477259	3477354	31.4167	6.84325	11.464
ENSG00000162592	CCDC27	1	+	3668962	3688209	0	0	0
ENSG00000235169	SMIM1	1	+	3689352	3692546	10.4329	4.15197	6.95547
ENSG00000116213	WRAP73	1	-	3547331	3569325	13.5112	5.97909	10.0163
ENSG00000078900	TP73	1	+	3569084	3652765	1.49735	1.80312	3.02063
ENSG00000227589	RP5-1092A11.5	1	-	3575502	3585336	5.63263	1.22691	2.05535
ENSG00000235131	RP5-1092A11.2	1	-	3628764	3630862	9.38462	2.04418	3.42445
ENSG00000227372	TP73-AS1	1	-	3652548	3663900	75.8519	17.9084	30.0006
ENSG00000130764	LRRC47	1	-	3696784	3713068	38.2947	10.1201	16.9534
ENSG00000266075	RN7SL574P	1	+	3699379	3699673	23.5017	5.1192	8.57579
ENSG00000272153	RP1-286D6.5	1	+	3701572	3702102	39.4291	8.58854	14.3877
ENSG00000116198	CEP104	1	-	3728645	3773778	14.3429	6.90895	11.574
ENSG00000169598	DFFB	1	+	3773845	3801993	8.73932	3.12587	5.23653
ENSG00000264428	AL691523.1	1	+	3800628	3800697	0.002754	0.0006	0.001005
ENSG00000198912	C1orf174	1	-	3805689	3816857	11.2452	3.26649	5.47209
ENSG00000236423	LINC01134	1	+	3816936	3833789	3.2368	3.01375	5.0487
ENSG00000233304	RP13-614K11.1	1	+	4000673	4015322	0	0	0
ENSG00000226374	RP13-614K11.2	1	-	4007209	4009040	0	0	0
ENSG00000235054	RP5-1166F10.1	1	+	4472111	4484747	0	0	0
ENSG00000196581	AJAP1	1	+	4714792	4852594	0.998399	0.616193	1.03226
ENSG00000231510	RP11-542C10.1	1	-	5146519	5150959	0	0	0
ENSG00000131697	NPHP4	1	-	5922871	6052533	5.07181	8.65046	14.4914
ENSG00000266687	AL356261.1	1	-	5953899	5953984	0	0	0
ENSG00000069424	KCNAB2	1	+	6051526	6161253	4.10513	38.6029	64.6685
ENSG00000268332	AL035406.1	1	-	6100630	6101399	0	0	0
ENSG00000049249	TNFRSF9	1	-	7979907	8000926	0.594742	0.901986	1.51103
ENSG00000270330	RP5-892F13.2	1	+	8002432	8002786	0	0	0
ENSG00000116288	PARK7	1	+	8014351	8045565	7.44216	15.7733	26.4237
ENSG00000200344	Y_RNA	1	-	8042941	8043043	38.9806	8.49084	14.224
ENSG00000116254	CHD5	1	-	6161853	6240183	0.577452	0.193267	0.323764
ENSG00000116251	RPL22	1	-	6241329	6269449	12.491	23.0567	38.6251
ENSG00000226944	RP1-120G22.11	1	-	6264900	6265840	17.1669	3.73934	6.26423
ENSG00000158286	RNF207	1	+	6265535	6281359	26.9983	18.4378	30.8873
ENSG00000116237	ICMT	1	-	6281253	6296032	41.7297	9.72601	16.2932
ENSG00000225077	LINC00337	1	+	6296300	6299504	0	0	0
ENSG00000173673	HES3	1	+	6304252	6305638	0	0	0
ENSG00000158292	GPR153	1	-	6307406	6321035	43.682	9.51492	15.9396
ENSG00000097021	ACOT7	1	-	6324329	6454451	0.503591	2.50162	4.19077
ENSG00000271746	RP1-202O8.3	1	+	6453615	6454451	0	0	0
ENSG00000069812	HES2	1	-	6472478	6484730	2.7703	0.765547	1.28246
ENSG00000187017	ESPN	1	+	6484848	6521430	6.23567	2.26694	3.79762
ENSG00000265392	MIR4252	1	-	6489894	6489956	0	0	0
ENSG00000231868	RP1-202O8.2	1	-	6503094	6507066	3.77775	0.822878	1.3785
ENSG00000215788	TNFRSF25	1	-	6521211	6526255	36.397	10.9701	18.3774
ENSG00000171680	PLEKHG5	1	-	6526152	6580121	5.19966	10.1442	16.9938
ENSG00000162408	NOL9	1	-	6581407	6614595	22.3294	5.48357	9.18619
ENSG00000253022	RNU6-731P	1	+	6600914	6601024	0.27027	0.058871	0.098622
ENSG00000229519	RP11-58A11.2	1	+	6607965	6608679	13.1372	2.86157	4.79376
ENSG00000173662	TAS1R1	1	+	6615241	6639817	0	0	0
ENSG00000204859	ZBTB48	1	+	6640061	6649340	30.6078	14.931	25.0127
ENSG00000162413	KLHL21	1	-	6650784	6674667	40.5306	10.1122	16.9402
ENSG00000116273	PHF13	1	+	6673745	6684093	20.7865	4.52776	7.585
ENSG00000041988	THAP3	1	+	6684926	6695646	3.57572	3.01705	5.05422
ENSG00000007923	DNAJC11	1	-	6694228	6761984	5.15242	14.3339	24.0124
ENSG00000228750	RP11-242F24.1	1	+	6784697	6790072	3.13854	5.62557	9.42409
ENSG00000239166	snoU13	1	+	6812779	6812881	0	0	0
ENSG00000237436	RP11-312B8.1	1	-	6843952	6844903	0.992771	0.216248	0.362263
ENSG00000171735	CAMTA1	1	+	6845384	7829766	0.357635	11.2606	18.864
ENSG00000227950	RP11-312B8.2	1	-	6894393	6894678	3.1958	0.696118	1.16615
ENSG00000237365	RP11-334N17.1	1	-	7068436	7074339	0	0	0
ENSG00000207056	RNU1-8P	1	+	7279420	7279584	0	0	0
ENSG00000237402	CAMTA1-IT1	1	+	7429003	7430331	0	0	0
ENSG00000237728	RP3-453P22.2	1	-	7442548	7449814	1.88483	1.62487	2.72201
ENSG00000225126	RP4-549F15.1	1	-	7501156	7501614	0	0	0
ENSG00000270171	RP11-338N10.1	1	-	7753184	7754904	1.41313	0.307812	0.515653
ENSG00000270035	RP11-338N10.2	1	-	7758363	7758932	5.52281	1.20299	2.01528
ENSG00000269978	RP11-338N10.3	1	-	7760764	7761030	13.7978	3.00546	5.03481
ENSG00000049245	VAMP3	1	+	7831329	7841492	39.5584	14.1924	23.7753
ENSG00000269925	RP3-467L1.6	1	+	7836443	7836835	28.4249	6.19159	10.3723
ENSG00000049246	PER3	1	+	7844380	7905237	19.5523	9.70723	16.2618
ENSG00000236266	RP3-467L1.4	1	-	7870302	7887402	3.22951	0.703459	1.17845
ENSG00000049247	UTS2	1	-	7903143	7913572	1.36135	0.330241	0.553227
ENSG00000204624	PTCHD2	1	+	11539223	11597641	0	0	0
ENSG00000116661	FBXO2	1	-	11708424	11715842	8.7904	3.9353	6.5925
ENSG00000132879	FBXO44	1	+	11714432	11723384	25.6524	8.95103	14.995
ENSG00000116663	FBXO6	1	+	11724181	11734411	2.45175	2.01357	3.37317
ENSG00000116670	MAD2L2	1	-	11734537	11751707	12.0066	6.63943	11.1225
ENSG00000162490	DRAXIN	1	+	11751786	11785914	2.13953	0.466038	0.780717
ENSG00000116285	ERRFI1	1	-	8064464	8086368	222.957	78.5579	131.602
ENSG00000238290	RP11-431K24.1	1	+	8086798	8182762	7.44618	1.62195	2.71712
ENSG00000232848	CTA-215D11.4	1	-	8117305	8118523	0	0	0
ENSG00000229305	RP11-431K24.2	1	+	8249884	8252830	0	0	0
ENSG00000200975	RNU1-7P	1	-	8266494	8266657	0.945122	0.205869	0.344876
ENSG00000227634	RP11-431K24.3	1	+	8268732	8275270	0	0	0
ENSG00000233645	RP11-431K24.4	1	-	8278250	8280589	0	0	0
ENSG00000265414	RN7SL729P	1	-	8335184	8335438	0	0	0
ENSG00000251977	RNU6-991P	1	-	8352217	8352323	0	0	0
ENSG00000162426	SLC45A1	1	+	8377886	8404227	0.980609	0.353104	0.591528
ENSG00000252254	Y_RNA	1	+	8388127	8388239	21.1593	4.60897	7.72104
ENSG00000142599	RERE	1	-	8412457	8877702	18.141	52.3048	87.6222
ENSG00000232912	RP5-1115A15.1	1	+	8484705	8494898	1.986	3.17623	5.32089
ENSG00000221083	SNORA77	1	-	8571854	8571978	2.784	0.606417	1.01588
ENSG00000270282	RP5-1115A15.2	1	+	8572712	8573080	20.9729	4.56837	7.65303
ENSG00000234619	RPL7P11	1	+	8810489	8811146	4.77963	1.04111	1.74409
ENSG00000224315	RPL7P7	1	-	8846270	8846972	9.00853	1.96226	3.28722
ENSG00000222511	Y_RNA	1	-	8856633	8856731	5.0303	1.09571	1.83556
ENSG00000226545	RP4-633I8.3	1	+	8858534	8859565	17.2313	3.75337	6.28773
ENSG00000228423	RP4-633I8.4	1	-	8865919	8867110	13.4986	2.94029	4.92564
ENSG00000229716	RP11-185B14.1	1	+	8891066	8891434	0	0	0
ENSG00000074800	ENO1	1	-	8921061	8939308	130.717	68.4232	114.624
ENSG00000236269	ENO1-IT1	1	-	8935847	8938066	61.832	13.4684	22.5625
ENSG00000230679	ENO1-AS1	1	+	8938894	8939953	1.80702	0.393609	0.659382
ENSG00000201725	RNU6-304P	1	-	8943486	8943592	0	0	0
ENSG00000238249	HMGN2P17	1	+	8953468	8954210	3.49529	2.07211	3.47124
ENSG00000232208	RP3-477M7.5	1	-	8967452	8967803	0	0	0
ENSG00000232663	RP3-477M7.6	1	+	8969801	8969963	0	0	0
ENSG00000131686	CA6	1	+	9005926	9035151	0	0	0
ENSG00000265141	RN7SL451P	1	-	9039637	9039933	0.050505	0.011001	0.018429
ENSG00000197241	SLC2A7	1	-	9063359	9086404	0	0	0
ENSG00000142583	SLC2A5	1	-	9095166	9148537	5.2012	2.85624	4.78483
ENSG00000252404	SCARNA16	1	+	9142755	9142938	0	0	0
ENSG00000180758	GPR157	1	-	9160364	9189229	47.9153	13.4316	22.5008
ENSG00000207865	MIR34A	1	-	9211727	9211836	5.47273	1.19208	1.997
ENSG00000228526	RP3-510D11.1	1	-	9242066	9262678	26.5347	5.77986	9.68254
ENSG00000234546	RP3-510D11.2	1	+	9242263	9252148	5.09073	1.10888	1.85761
ENSG00000049239	H6PD	1	+	9294834	9331396	110.142	37.5357	62.8807
ENSG00000252841	Z98044.1	1	+	9338450	9338592	0.615385	0.134045	0.224555
ENSG00000171621	SPSB1	1	+	9352939	9429591	2.66545	17.5013	29.3186
ENSG00000252956	RNA5SP40	1	-	9497728	9497837	0	0	0
ENSG00000235263	RP13-392I16.1	1	-	9561151	9563530	0	0	0
ENSG00000171612	SLC25A33	1	+	9599541	9645237	4.74857	1.03435	1.73276
ENSG00000231181	RP13-15M17.1	1	+	9636485	9637043	11.644	2.53633	4.24891
ENSG00000188807	TMEM201	1	+	9648932	9674935	12.4655	5.65893	9.47996
ENSG00000171608	PIK3CD	1	+	9711790	9789172	18.7543	16.2925	27.2936
ENSG00000179840	C1orf200	1	-	9712668	9714644	6.98848	1.52225	2.5501
ENSG00000233268	RP11-558F24.2	1	-	9720886	9722684	3.06888	0.668472	1.11984
ENSG00000231789	RP11-558F24.4	1	-	9732484	9747613	7.03195	1.53172	2.56596
ENSG00000171603	CLSTN1	1	-	9789084	9884584	81.559	19.8336	33.2257
ENSG00000271264	RP11-558F24.6	1	+	9840880	9841298	1.89024	0.411737	0.689752
ENSG00000178585	CTNNBIP1	1	-	9908334	9970394	6.34426	18.1624	30.426
ENSG00000223989	RP11-84A14.5	1	+	9908376	9910212	0	0	0
ENSG00000162441	LZIC	1	-	9982173	10003465	4.85633	2.08967	3.50066
ENSG00000228150	RP11-84A14.4	1	+	10002981	10010032	1.03409	0.225248	0.377341
ENSG00000173614	NMNAT1	1	+	10003486	10045559	6.86855	3.41815	5.72616
ENSG00000202415	RN7SKP269	1	+	10007376	10007694	1.00627	0.219188	0.367189
ENSG00000265521	MIR5697	1	+	10027439	10027516	7	1.52476	2.55431
ENSG00000241326	RP11-807G9.2	1	+	10043199	10044626	0	0	0
ENSG00000162444	RBP7	1	+	10057264	10076078	0	0	0
ENSG00000225786	AL590639.1	1	-	10078085	10078592	0	0	0
ENSG00000130939	UBE4B	1	+	10092890	10241297	15.6669	15.3146	25.6554
ENSG00000224340	RP11-496H15.2	1	-	10114503	10114839	5.1632	1.12466	1.88406
ENSG00000233623	PGAM1P11	1	+	10118729	10119706	4.96912	1.08238	1.81323
ENSG00000201746	RNU6-828P	1	+	10223326	10223432	0	0	0
ENSG00000054523	KIF1B	1	+	10270863	10441661	10.9529	13.9507	23.3705
ENSG00000264881	MIR1273D	1	+	10287776	10287861	15.686	3.41677	5.72385
ENSG00000199562	RNU6-37P	1	+	10359024	10359130	20.729	4.51523	7.56402
ENSG00000264501	RN7SL731P	1	+	10366523	10366813	0.002911	0.000634	0.001062
ENSG00000265945	RN7SL721P	1	+	10450059	10450353	4.91864	1.07139	1.79482
ENSG00000142657	PGD	1	+	10458649	10480201	21.5533	16.0961	26.9645
ENSG00000271989	RP4-736L20.3	1	-	10489938	10490734	0.026349	0.005739	0.009615
ENSG00000251503	APITD1-CORT	1	+	10490159	10512210	0	0	0
ENSG00000175279	APITD1	1	+	10490159	10512210	1.77739	1.21018	2.02732
ENSG00000241563	CORT	1	+	10509776	10511959	0	0	0
ENSG00000160049	DFFA	1	-	10516579	10532583	27.9258	6.67785	11.1869
ENSG00000203469	RP5-1113E3.3	1	+	10518612	10519395	0	0	0
ENSG00000142655	PEX14	1	+	10532345	10690815	3.20596	15.1326	25.3505
ENSG00000243267	RN7SL614P	1	+	10676893	10677170	25.6475	5.5866	9.35879
ENSG00000130940	CASZ1	1	-	10696661	10856707	25.1706	19.7775	33.1318
ENSG00000272078	RP4-734G22.3	1	+	10699298	10714390	10.4948	2.28601	3.82958
ENSG00000225158	HSPE1P24	1	+	10955818	10956055	0	0	0
ENSG00000175262	C1orf127	1	-	11006528	11042094	2.5091	0.735877	1.23276
ENSG00000215785	CFL1P6	1	-	11051035	11051854	0	0	0
ENSG00000264181	AL713997.1	1	-	11058233	11058320	0	0	0
ENSG00000207213	Y_RNA	1	-	11059919	11060002	0	0	0
ENSG00000120948	TARDBP	1	+	11072414	11085796	47.6013	25.6655	42.9955
ENSG00000009724	MASP2	1	-	11086580	11107290	6.876	2.61046	4.3731
ENSG00000271895	RP4-635E18.8	1	+	11089716	11090585	16.6875	3.63491	6.08929
ENSG00000116649	SRM	1	-	11114641	11120081	33.5095	13.6374	22.8457
ENSG00000171824	EXOSC10	1	-	11126675	11159938	22.1861	10.4605	17.5237
ENSG00000226849	RP4-635E18.7	1	+	11128528	11133154	9.79242	2.13301	3.57326
ENSG00000230337	RP4-635E18.6	1	+	11159732	11162157	0.290012	0.069527	0.116473
ENSG00000198793	MTOR	1	-	11166592	11322564	35.5885	13.9269	23.3307
ENSG00000225602	MTOR-AS1	1	+	11203955	11209594	10.5247	3.0827	5.16421
ENSG00000253086	RNU6-537P	1	+	11212407	11212509	3.26214	0.710566	1.19036
ENSG00000271794	snoU13	1	-	11229564	11229670	5.70093	1.24179	2.08028
ENSG00000171819	ANGPTL7	1	+	11249398	11256038	11.3293	2.46778	4.13408
ENSG00000207451	RNU6-291P	1	+	11286311	11286417	0	0	0
ENSG00000238173	RPL39P6	1	+	11293020	11293169	0	0	0
ENSG00000120942	UBIAD1	1	+	11333263	11356106	7.34432	3.35528	5.62083
ENSG00000238199	UBE2V2P3	1	-	11338673	11339408	0	0	0
ENSG00000224338	RP11-149P14.1	1	-	11485314	11485878	0	0	0
ENSG00000177674	AGTRAP	1	+	11796141	11814859	30.6765	15.6688	26.2488
ENSG00000215910	C1orf167	1	+	11821844	11849642	0	0	0
ENSG00000177553	RP11-56N19.5	1	-	11837134	11839676	0	0	0
ENSG00000177000	MTHFR	1	-	11845780	11866977	53.7049	20.8964	35.0062
ENSG00000011021	CLCN6	1	+	11866207	11903201	23.1924	15.7839	26.4416
ENSG00000242349	NPPA-AS1	1	+	11901074	11908136	7.1536	2.15462	3.60947
ENSG00000175206	NPPA	1	-	11905766	11908402	10.736	3.06334	5.13178
ENSG00000120937	NPPB	1	-	11917521	11918988	0	0	0
ENSG00000224904	RP5-934G17.6	1	+	11937827	11940463	1.91013	0.416068	0.697006
ENSG00000199347	RNU5E-1	1	+	11968209	11968328	4.61667	1.00561	1.68463
ENSG00000201801	RNU5E-4P	1	-	11969865	11969984	0	0	0
ENSG00000116685	KIAA2013	1	-	11979648	11986485	27.3365	7.04676	11.8049
ENSG00000083444	PLOD1	1	+	11994262	12035595	8.49443	16.4701	27.591
ENSG00000116688	MFN2	1	+	12040238	12073571	54.332	13.5091	22.6307
ENSG00000270914	RP5-1077B9.5	1	-	12077273	12077365	0	0	0
ENSG00000116691	MIIP	1	+	12079523	12092102	23.9996	11.1888	18.7438
ENSG00000202461	Y_RNA	1	-	12084069	12084181	14.3717	3.13047	5.24424
ENSG00000243539	RN7SL649P	1	-	12096799	12097071	0.062271	0.013564	0.022723
ENSG00000120949	TNFRSF8	1	+	12123434	12204264	2.62252	0.579304	0.970462
ENSG00000201135	RNU6-777P	1	-	12137938	12138041	0	0	0
ENSG00000227875	RP11-426M1.2	1	-	12140350	12140604	0	0	0
ENSG00000028137	TNFRSF1B	1	+	12227060	12269285	90.8805	20.8502	34.9287
ENSG00000263676	MIR4632	1	+	12251770	12251830	29.6557	6.45968	10.8214
ENSG00000225196	RP5-1118D24.2	1	-	12280851	12281166	1.86076	0.405315	0.678993
ENSG00000252969	SNORA70	1	-	12281205	12281328	0	0	0
ENSG00000048707	VPS13D	1	+	12290124	12572099	17.598	19.0691	31.945
ENSG00000239149	SNORA59A	1	+	12567300	12567451	15.7763	3.43643	5.75679
ENSG00000229484	RP5-888M10.2	1	+	12587766	12588462	0	0	0
ENSG00000204518	AADACL4	1	+	12704566	12727097	0	0	0
ENSG00000162496	DHRS3	1	-	12627939	12677737	43.2506	19.5898	32.8172
ENSG00000221340	RNU6ATAC18P	1	-	12630000	12630100	15.0396	3.27596	5.48796
ENSG00000272482	RP11-474O21.5	1	-	12678906	12679250	6.73623	1.4673	2.45806
ENSG00000188984	AADACL3	1	+	12776118	12788726	0	0	0
ENSG00000157330	C1orf158	1	+	12806163	12823847	0.439649	0.110242	0.18468
ENSG00000116726	PRAMEF12	1	+	12834984	12838049	0	0	0
ENSG00000116721	PRAMEF1	1	+	12851546	12856777	0	0	0
ENSG00000204513	PRAMEF11	1	-	12884468	12891264	0	0	0
ENSG00000231103	RP5-845O24.3	1	-	12897978	12901210	0	0	0
ENSG00000179172	HNRNPCL1	1	-	12907261	12908578	0	0	0
ENSG00000120952	PRAMEF2	1	+	12916941	12921764	0	0	0
ENSG00000187545	PRAMEF10	1	-	12952727	12958101	0	0	0
ENSG00000204510	PRAMEF7	1	+	12976450	12980569	0	0	0
ENSG00000207434	RNU6-1072P	1	+	12982374	12982480	0	0	0
ENSG00000234064	RP11-450I1.2	1	+	12985990	12988081	0	0	0
ENSG00000232423	PRAMEF6	1	-	12998181	13117751	0	0	0
ENSG00000250894	RP11-450I1.4	1	-	13012966	13015755	0	0	0
ENSG00000204508	PRAMEF22	1	+	13035543	13038381	0	0	0
ENSG00000239810	WI2-3308P17.2	1	-	13052394	13052998	0	0	0
ENSG00000270601	PRAMEF23	1	-	13108842	13112679	0	0	0
ENSG00000250113	RP13-221M14.6	1	-	13123246	13126086	0	0	0
ENSG00000204505	PRAMEF25	1	+	13140456	13145000	0.078431	0.017084	0.02862
ENSG00000233336	RP13-221M14.2	1	+	13146777	13147256	0	0	0
ENSG00000229978	RP13-221M14.3	1	-	13162645	13165443	0	0	0
ENSG00000236179	RP13-221M14.4	1	-	13171871	13173157	0	0	0
ENSG00000179412	HNRNPCP5	1	-	13182960	13184326	0.061419	0.017574	0.029441
ENSG00000224199	WI2-2994D6.1	1	+	13196270	13199067	0	0	0
ENSG00000229571	PRAMEF26	1	-	13216356	13219581	0	0	0
ENSG00000204503	PRAMEF3	1	-	13328196	13331692	0	0	0
ENSG00000233394	RP11-248D7.2	1	+	13351482	13354323	0	0	0
ENSG00000204502	PRAMEF5	1	+	13359819	13369057	0	0	0
ENSG00000231219	RP11-219C24.8	1	-	13379149	13381237	0	0	0
ENSG00000207511	RNU6-771P	1	-	13384735	13384841	0	0	0
ENSG00000182330	PRAMEF8	1	-	13386646	13390765	0	0	0
ENSG00000237700	RP11-219C24.6	1	+	13411551	13414482	0	0	0
ENSG00000204501	PRAMEF9	1	+	13421176	13428191	0	0	0
ENSG00000228229	RP11-219C24.10	1	+	13429634	13430113	0	0	0
ENSG00000204495	PRAMEF13	1	-	13447414	13452656	0	0	0
ENSG00000204491	PRAMEF18	1	-	13474689	13477522	0	0	0
ENSG00000204488	PRAMEF16	1	+	13495254	13498260	0	0	0
ENSG00000204486	PRAMEF21	1	+	13516066	13526943	0	0	0
ENSG00000204485	XX-FW84067D5.1	1	-	13607431	13611550	0	0	0
ENSG00000224581	XX-FW84067D5.2	1	+	13632348	13635279	0	0	0
ENSG00000157358	PRAMEF15	1	+	13641973	13648988	0	0	0
ENSG00000204481	PRAMEF14	1	-	13668269	13673511	0	0	0
ENSG00000204480	PRAMEF19	1	-	13694889	13698405	0	0	0
ENSG00000204479	PRAMEF17	1	+	13716092	13719089	0	0	0
ENSG00000204478	PRAMEF20	1	+	13736907	13747803	0	0	0
ENSG00000162494	LRRC38	1	-	13801445	13840543	0	0	0
ENSG00000259961	RP4-597A16.2	1	+	13839715	13842765	0	0	0
ENSG00000162493	PDPN	1	+	13909960	13944452	5.28442	10.3714	17.3745
ENSG00000222952	RNA5SP41	1	-	13949679	13949779	0	0	0
ENSG00000266358	AL359771.1	1	-	13950397	13950497	0	0	0
ENSG00000237445	CTA-520D8.2	1	-	13983806	13986405	0	0	0
ENSG00000253085	SCARNA11	1	-	14022565	14022694	0.584615	0.127342	0.213326
ENSG00000116731	PRDM2	1	+	14026693	14151574	19.9212	32.3304	54.1607
ENSG00000231606	RP11-344F13.1	1	-	14548386	14549613	0	0	0
ENSG00000234593	RP4-704D23.1	1	-	14675450	14677518	0	0	0
ENSG00000189337	KAZN	1	+	14925200	15444539	4.3274	9.26764	15.5254
ENSG00000235829	TBCAP2	1	-	15018625	15019109	0	0	0
ENSG00000175147	TMEM51-AS1	1	-	15442448	15478960	4.10201	0.893811	1.49733
ENSG00000171729	TMEM51	1	+	15479028	15546976	0.933271	6.36155	10.657
ENSG00000204464	C1orf195	1	-	15490840	15497813	4.09825	7.2271	12.107
ENSG00000215720	RP1-21O18.3	1	-	15518324	15519341	21.6127	4.70772	7.88648
ENSG00000117118	SDHB	1	-	17345217	17380665	7.07036	8.82814	14.7891
ENSG00000117115	PADI2	1	-	17393256	17445948	14.4015	4.51517	7.56391
ENSG00000204362	RP11-380J14.1	1	+	17516278	17524112	1.97284	0.429729	0.719891
ENSG00000142623	PADI1	1	+	17531621	17572500	14.9862	8.71319	14.5965
ENSG00000142619	PADI3	1	+	17575593	17610728	0	0	0
ENSG00000266634	MIR3972	1	+	17604384	17604470	0	0	0
ENSG00000142621	FHAD1	1	+	15573768	15726779	2.78647	3.89191	6.51981
ENSG00000233485	RP3-467K16.2	1	-	15653176	15670372	0	0	0
ENSG00000236045	RP3-467K16.7	1	-	15660662	15661960	3.89133	0.84762	1.41995
ENSG00000228140	RP3-467K16.4	1	-	15729475	15735929	1.68347	0.366697	0.614299
ENSG00000142634	EFHD2	1	+	15736391	15756839	158.269	37.7199	63.1893
ENSG00000162438	CTRC	1	+	15764935	15775737	0	0	0
ENSG00000142615	CELA2A	1	+	15783223	15798586	0.322581	0.18245	0.305643
ENSG00000215704	CELA2B	1	+	15792404	15817895	3.11138	1.2835	2.15014
ENSG00000132906	CASP9	1	-	15817327	15853029	11.5558	5.38216	9.01631
ENSG00000116138	DNAJC16	1	+	15853308	15918874	11.8641	3.97901	6.66573
ENSG00000251866	SCARNA21	1	+	15868660	15868799	0	0	0
ENSG00000272510	RP4-680D5.8	1	-	15892106	15892451	0	0	0
ENSG00000116771	AGMAT	1	-	15898848	15911605	6.612	1.44024	2.41272
ENSG00000237301	RP4-680D5.2	1	-	15912631	15930121	0.361687	0.078784	0.13198
ENSG00000235084	CHCHD2P6	1	+	15931077	15931538	14.5	3.26441	5.46861
ENSG00000252417	RNU7-179P	1	-	15934573	15934640	0	0	0
ENSG00000236500	RP4-680D5.4	1	-	15941138	15941362	0	0	0
ENSG00000197312	DDI2	1	+	15943995	15995539	27.0131	11.0623	18.5319
ENSG00000215695	RSC1A1	1	+	15986364	15988217	0.023932	0.005213	0.008733
ENSG00000271742	RP4-680D5.9	1	-	16009368	16009623	12.8828	2.80617	4.70095
ENSG00000116786	PLEKHM2	1	+	16010827	16061264	73.6045	16.1698	27.088
ENSG00000264048	AL121992.1	1	+	16010967	16011053	0	0	0
ENSG00000237938	RP11-288I21.1	1	-	16049214	16063391	11.48	2.5006	4.18906
ENSG00000162461	SLC25A34	1	+	16062900	16067891	3.8818	0.940405	1.57539
ENSG00000224459	RP11-169K16.4	1	-	16066546	16076391	0	0	0
ENSG00000162460	TMEM82	1	+	16068917	16074477	0	0	0
ENSG00000162458	FBLIM1	1	+	16083102	16113089	17.7439	15.5796	26.0993
ENSG00000224321	RP11-169K16.6	1	+	16119291	16119780	4.61224	1.00465	1.68301
ENSG00000233954	RP11-169K16.7	1	-	16133679	16134194	47.7422	16.4603	27.5746
ENSG00000178715	RP11-169K16.8	1	+	16154724	16155167	9.85811	2.16192	3.6217
ENSG00000179743	RP11-169K16.9	1	-	16160560	16174642	6.76648	2.36512	3.9621
ENSG00000065526	SPEN	1	+	16174359	16266955	50.2179	18.5826	31.13
ENSG00000238818	snoU13	1	+	16237392	16237492	0	0	0
ENSG00000270620	RP1-134O19.3	1	-	16244193	16244403	10.9147	2.37746	3.98278
ENSG00000116809	ZBTB17	1	-	16268364	16302627	18.0148	14.6123	24.4788
ENSG00000234607	RP11-5P18.1	1	+	16296127	16296689	13.341	2.90598	4.86815
ENSG00000231353	RP11-5P18.3	1	+	16314677	16314936	0	0	0
ENSG00000224966	TBC1D3P6	1	+	16316366	16321246	0	0	0
ENSG00000183888	C1orf64	1	+	16330731	16335302	0.839421	0.182845	0.306305
ENSG00000233078	RP11-5P18.5	1	-	16332655	16333166	0	0	0
ENSG00000173641	HSPB7	1	-	16340523	16346089	6.6289	1.9648	3.29147
ENSG00000186510	CLCNKA	1	+	16345370	16360545	1.25361	2.646	4.43263
ENSG00000232456	RP11-5P18.10	1	-	16361673	16366524	0	0	0
ENSG00000184908	CLCNKB	1	+	16370272	16383803	0	0	0
ENSG00000185519	FAM131C	1	-	16384264	16400127	0	0	0
ENSG00000142627	EPHA2	1	-	16450832	16482582	82.0495	20.0466	33.5825
ENSG00000227959	RP11-276H7.2	1	+	16481706	16483824	68.49	14.9187	24.9921
ENSG00000224621	RP11-276H7.3	1	+	16485761	16488378	13.4798	2.9362	4.91878
ENSG00000234166	ARHGEF19-AS1	1	+	16524349	16524852	0	0	0
ENSG00000142632	ARHGEF19	1	-	16524349	16539104	23.4104	7.01876	11.758
ENSG00000237276	ANO7P1	1	-	16542404	16554522	2.5201	3.07712	5.15487
ENSG00000204377	C1orf134	1	-	16555368	16556038	10.0873	2.19724	3.68086
ENSG00000132881	RSG1	1	-	16558195	16563657	5.59029	1.25644	2.10481
ENSG00000233929	MT1XP1	1	-	16567708	16567893	1.15054	0.250613	0.419832
ENSG00000037637	FBXO42	1	-	16573334	16678949	19.933	8.03745	13.4645
ENSG00000055070	SZRD1	1	+	16679070	16724640	12.1525	33.2231	55.6561
ENSG00000226457	RP11-430L17.1	1	-	16695645	16696025	9.69029	2.11076	3.536
ENSG00000187144	SPATA21	1	-	16713612	16763919	0.688537	0.583094	0.976811
ENSG00000157191	NECAP2	1	+	16767167	16786573	35.2326	16.9865	28.4561
ENSG00000226029	RP4-798A10.2	1	+	16787443	16794976	21.2951	4.63856	7.77062
ENSG00000080947	CROCCP3	1	-	16793931	16825752	12.0148	5.38696	9.02435
ENSG00000206652	RNU1-1	1	-	16840617	16840780	176.335	38.4098	64.3449
ENSG00000261135	RP4-798A10.7	1	+	16841140	16842249	0	0	0
ENSG00000224174	RP4-798A10.4	1	+	16847189	16848291	0	0	0
ENSG00000233421	U1	1	-	16860381	16862144	0	0	0
ENSG00000268674	FAM231B	1	+	16865561	16866070	0	0	0
ENSG00000225710	RP5-875O13.6	1	-	16875146	16879026	0	0	0
ENSG00000266584	AL355149.1	1	+	16875409	16875482	9.58108	2.08697	3.49614
ENSG00000219481	NBPF1	1	-	16888814	16940057	20.1704	18.1535	30.4112
ENSG00000271732	RP5-1182A14.5	1	+	16943886	16944224	3.43953	0.749206	1.25509
ENSG00000215908	CROCCP2	1	-	16944751	16971178	29.755	12.9976	21.7739
ENSG00000186301	MST1P2	1	+	16972069	16976914	10.9255	3.41985	5.72901
ENSG00000207513	RNU1-3	1	-	16993280	16993443	25.3598	5.52392	9.2538
ENSG00000237847	FAM231A	1	+	16999498	17000007	0	0	0
ENSG00000264742	AL021920.1	1	+	17007750	17007823	0	0	0
ENSG00000236698	EIF1AXP1	1	-	17012116	17012550	74.8897	16.3126	27.3273
ENSG00000268869	ESPNP	1	-	17013834	17046652	1.837	0.63109	1.05722
ENSG00000268991	FAM231C	1	-	17060447	17060956	0	0	0
ENSG00000058453	CROCC	1	+	17066768	17299474	7.36903	10.2729	17.2094
ENSG00000207389	RNU1-4	1	+	17067011	17067174	5.55488	1.20998	2.02698
ENSG00000227684	CROCCP4	1	+	17076728	17077459	0	0	0
ENSG00000186715	MST1L	1	-	17081405	17096732	5.15977	2.40606	4.03068
ENSG00000223643	RP11-108M9.1	1	-	17177752	17179624	0	0	0
ENSG00000230239	RP11-108M9.2	1	+	17181902	17185779	0	0	0
ENSG00000263811	MIR3675	1	-	17185444	17185516	0	0	0
ENSG00000228549	U1	1	+	17197440	17200587	0	0	0
ENSG00000238142	RP11-108M9.4	1	-	17215033	17216144	16.9059	5.19589	8.70426
ENSG00000235241	RP11-108M9.5	1	+	17215590	17216097	0.060601	0.0132	0.022113
ENSG00000207005	RNU1-2	1	+	17222475	17222638	19.0732	4.15456	6.95982
ENSG00000272426	RP11-108M9.6	1	-	17230834	17231271	21.0183	4.57825	7.66958
ENSG00000117122	MFAP2	1	-	17300997	17307330	13.9153	7.04618	11.8039
ENSG00000226526	RP1-37C10.3	1	+	17305421	17331586	8.73069	1.90174	3.18584
ENSG00000159363	ATP13A2	1	-	17312453	17338423	34.9252	14.4861	24.2674
ENSG00000261781	RP11-174G17.2	1	+	18392151	18400906	0	0	0
ENSG00000159339	PADI4	1	+	17634690	17690499	0	0	0
ENSG00000269468	AC004824.2	1	-	17655507	17676070	0	0	0
ENSG00000256049	PADI6	1	+	17698691	17728195	1.38882	0.302516	0.506781
ENSG00000227751	RP1-20B21.4	1	+	17733256	17733878	0	0	0
ENSG00000179051	RCC2	1	-	17733256	17766220	89.0211	20.2528	33.928
ENSG00000266727	AC004824.1	1	-	17740127	17740190	0.000589	0.000128	0.000215
ENSG00000239020	snoU13	1	+	17776259	17776359	0	0	0
ENSG00000074964	ARHGEF10L	1	+	17866330	18024369	35.3194	20.9168	35.0403
ENSG00000236648	RP11-473A10.2	1	+	18044182	18076473	0	0	0
ENSG00000117148	ACTL8	1	+	18081808	18153558	18.6174	4.05529	6.79351
ENSG00000179023	KLHDC7A	1	+	18807424	18812478	5.39505	1.17516	1.96866
ENSG00000117154	IGSF21	1	+	18434240	18704977	0.580169	1.04621	1.75263
ENSG00000230035	RP11-174G17	1	-	18493423	18505840	0	0	0
ENSG00000235282	RP1-8B22.1	1	+	18839612	18839881	0	0	0
ENSG00000225478	RP1-8B22.2	1	+	18921908	18922130	0	0	0
ENSG00000009709	PAX7	1	+	18957500	19075360	1.27372	0.316271	0.529824
ENSG00000179002	TAS1R2	1	-	19166093	19186176	0	0	0
ENSG00000255275	RP13-279N23.2	1	-	19175767	19247615	7.85083	1.71009	2.86477
ENSG00000159423	ALDH4A1	1	-	19197926	19229275	3.19169	0.884845	1.48231
ENSG00000265606	MIR4695	1	-	19209696	19209769	0	0	0
ENSG00000221662	MIR1290	1	-	19223565	19223642	0	0	0
ENSG00000169991	IFFO2	1	-	19230775	19283180	24.342	5.30222	8.8824
ENSG00000188257	PLA2G2A	1	-	20301925	20306932	0	0	0
ENSG00000127472	PLA2G5	1	+	20354672	20417683	0.210846	0.258453	0.432966
ENSG00000117215	PLA2G2D	1	-	20438432	20446050	17.0494	3.71374	6.22134
ENSG00000158786	PLA2G2F	1	+	20465819	20476879	1.5913	0.628936	1.05361
ENSG00000227066	RP3-340N1.2	1	+	20480831	20487061	16.625	4.36213	7.30753
ENSG00000187980	PLA2G2C	1	-	20487746	20503917	0.169193	0.268311	0.44948
ENSG00000225986	UBXN10-AS1	1	-	20510735	20512979	6.88823	1.50041	2.51352
ENSG00000162543	UBXN10	1	+	20512578	20522541	9.23622	2.01186	3.37031
ENSG00000158816	VWA5B1	1	+	20617412	20681387	0.285746	0.192558	0.322577
ENSG00000226664	RP4-745E8.2	1	-	20620704	20649680	0	0	0
ENSG00000236963	LINC01141	1	-	20687072	20757727	0	0	0
ENSG00000226487	RP4-749H3.2	1	-	20738797	20739746	0	0	0
ENSG00000272084	RP5-1126H10.2	1	-	19398604	19402005	4.43692	0.96646	1.61904
ENSG00000127481	UBR4	1	-	19401000	19536770	61.3787	39.3871	65.9821
ENSG00000266098	AL137127.1	1	-	19410046	19410145	84.43	18.3907	30.8086
ENSG00000230424	RP1-43E13.2	1	+	19536995	19567198	0	0	0
ENSG00000127463	EMC1	1	-	19542158	19578046	23.4082	12.2941	20.5954
ENSG00000053372	MRTO4	1	+	19578033	19586622	19.4299	6.73407	11.2811
ENSG00000211454	AKR7L	1	-	19592476	19600688	2.3479	1.22921	2.05921
ENSG00000162482	AKR7A3	1	-	19609052	19615744	3.12222	0.68009	1.1393
ENSG00000270728	RP4-657E11.10	1	+	19623574	19624397	6.84571	1.49115	2.49801
ENSG00000053371	AKR7A2	1	-	19630459	19638640	23.105	6.99662	11.7209
ENSG00000200403	RNU6-1099P	1	-	19631570	19631676	4	0.871289	1.4596
ENSG00000040487	PQLC2	1	+	19638820	19655794	14.9493	6.58066	11.0241
ENSG00000265192	RN7SL85P	1	-	19646299	19646554	0.375	0.081683	0.136838
ENSG00000077549	CAPZB	1	-	19665267	19812066	9.33162	53.8714	90.2466
ENSG00000240490	RN7SL277P	1	+	19750878	19751163	24.5105	5.33893	8.9439
ENSG00000201609	RNU4-28P	1	+	19837087	19837227	1.50355	0.327506	0.548645
ENSG00000239027	snoU13	1	-	19858664	19858768	18.581	4.04735	6.7802
ENSG00000235185	RP5-1056L3.1	1	-	19918296	19923326	0	0	0
ENSG00000270136	MINOS1-NBL1	1	+	19923473	19984549	0	0	0
ENSG00000173436	MINOS1	1	+	19923477	19956314	5.15321	16.3037	27.3124
ENSG00000226396	RPS14P3	1	+	19934608	19935062	41.1648	8.96662	15.0211
ENSG00000158747	NBL1	1	+	19967048	19984945	56.1023	90.6504	151.859
ENSG00000158748	HTR6	1	+	19991780	20006055	5.97026	1.30046	2.17855
ENSG00000162542	TMCO4	1	-	20008706	20126438	6.78992	5.24861	8.79259
ENSG00000178828	RNF186	1	-	20140523	20141771	0	0	0
ENSG00000235434	RP11-91K11.2	1	+	20140860	20145995	0	0	0
ENSG00000169914	OTUD3	1	+	20209006	20239438	25.0355	9.43562	15.8068
ENSG00000188784	PLA2G2E	1	-	20246502	20250110	0	0	0
ENSG00000271840	RP1-224A6.9	1	+	22427106	22427853	11.0869	2.41498	4.04562
ENSG00000162552	WNT4	1	-	22443798	22470462	5.42516	3.26406	5.46802
ENSG00000070886	EPHA8	1	+	22890057	22930087	1.26521	0.819433	1.37273
ENSG00000184677	ZBTB40	1	+	22778344	22857650	38.1107	8.30135	13.9066
ENSG00000237200	ZBTB40-IT1	1	+	22843967	22846201	31.5385	6.86978	11.5084
ENSG00000162545	CAMK2N1	1	-	20808884	20812713	174.195	43.9893	73.6919
ENSG00000090432	MUL1	1	-	20825943	20834654	17.9598	3.91204	6.55354
ENSG00000215520	RPS4XP4	1	+	20852482	20853244	0	0	0
ENSG00000183114	FAM43B	1	+	20878932	20881512	0.34289	0.074689	0.125121
ENSG00000158825	CDA	1	+	20915441	20945401	29.8525	6.79265	11.3792
ENSG00000158828	PINK1	1	+	20959948	20978004	30.883	10.5813	17.726
ENSG00000117242	PINK1-AS	1	-	20969150	20978686	13.6846	2.98082	4.99354
ENSG00000257033	AL391357.1	1	-	20976856	20977207	0.017687	0.003853	0.006454
ENSG00000244038	DDOST	1	-	20978270	20988000	66.0351	22.9314	38.4151
ENSG00000117245	KIF17	1	-	20990507	21044510	2.10321	0.642433	1.07622
ENSG00000235432	RP5-930J4.5	1	-	21019227	21020506	0	0	0
ENSG00000189410	SH2D5	1	-	21046225	21059330	1.80127	0.468392	0.78466
ENSG00000233069	RP5-930J4.2	1	+	21059373	21060445	0	0	0
ENSG00000127483	HP1BP3	1	-	21069154	21113816	96.5865	62.4867	104.679
ENSG00000203394	RP5-930J4.4	1	+	21069480	21070455	0	0	0
ENSG00000075151	EIF4G3	1	-	21132963	21503377	7.80472	23.3779	39.1632
ENSG00000251914	RNU7-200P	1	+	21167734	21167795	0	0	0
ENSG00000221808	MIR1256	1	-	21314807	21314925	0.739496	0.161079	0.269843
ENSG00000233072	RPS15AP6	1	-	21330043	21330427	22.6494	4.93354	8.26477
ENSG00000236073	RP11-487E1.2	1	-	21400132	21400246	17.0696	3.71813	6.2287
ENSG00000235112	HSPE1P27	1	+	21487968	21488574	8.10473	1.76539	2.95742
ENSG00000266867	AL031005.1	1	-	21503059	21503122	5.04688	1.09932	1.84161
ENSG00000117298	ECE1	1	-	21543740	21671997	5.76837	22.5778	37.8229
ENSG00000236936	RP3-329E20.2	1	+	21592575	21593744	19.3831	4.22208	7.07292
ENSG00000231105	RP5-1071N3.1	1	+	21619783	21626267	17.3748	3.78462	6.34007
ENSG00000236216	PPP1R11P1	1	+	21724480	21724855	0	0	0
ENSG00000228823	RP11-293F5.8	1	-	21737953	21739786	0	0	0
ENSG00000236009	RP11-293F5.1	1	+	21742391	21743985	0	0	0
ENSG00000227001	NBPF2P	1	-	21751118	21754460	0	0	0
ENSG00000187952	HS6ST1P1	1	+	21754796	21756030	3.71255	0.814613	1.36466
ENSG00000186543	CROCCP5	1	+	21760811	21764051	0	0	0
ENSG00000142794	NBPF3	1	+	21766621	21811498	1.28835	2.35642	3.94752
ENSG00000176378	PFN1P10	1	-	21786249	21786575	1.56232	0.340308	0.570091
ENSG00000162551	ALPL	1	+	21835858	21904905	26.1595	15.2527	25.5516
ENSG00000233431	RP11-63N8.3	1	+	21912965	21917680	0	0	0
ENSG00000221781	AL359815.1	1	-	21918904	21919041	0	0	0
ENSG00000076864	RAP1GAP	1	-	21922708	21995801	7.49335	12.9698	21.7274
ENSG00000090686	USP48	1	-	22004791	22110099	15.8258	20.4295	34.224
ENSG00000231978	RP11-132G19.3	1	+	22094762	22095068	13.9935	3.04809	5.10623
ENSG00000187942	LDLRAD2	1	+	22138758	22151714	5.20255	1.26825	2.1246
ENSG00000142798	HSPG2	1	-	22148738	22263790	153.547	77.6487	130.079
ENSG00000232037	RP11-26H16.1	1	+	22234591	22235073	6.02277	1.60011	2.68055
ENSG00000219073	CELA3B	1	+	22303514	22325135	0	0	0
ENSG00000264385	RN7SL421P	1	-	22305444	22305729	1.6014	0.348821	0.584352
ENSG00000263991	RN7SL386P	1	+	22313974	22314268	0	0	0
ENSG00000201919	RNU6-1022P	1	+	22314309	22314412	0	0	0
ENSG00000142789	CELA3A	1	+	22328149	22339032	0	0	0
ENSG00000263582	RN7SL768P	1	-	22330078	22330361	0.137324	0.029912	0.05011
ENSG00000263929	RN7SL186P	1	+	22337143	22337437	0.108475	0.023628	0.039583
ENSG00000201273	RNU6-776P	1	+	22337478	22337581	0	0	0
ENSG00000228397	RP1-224A6.3	1	-	22350487	22351461	0	0	0
ENSG00000218510	LINC00339	1	+	22351681	22357716	1.4588	1.85235	3.1031
ENSG00000070831	CDC42	1	+	22379120	22419437	12.6395	31.0147	51.9565
ENSG00000230068	CDC42-IT1	1	+	22385690	22390692	39.6243	8.63105	14.4589
ENSG00000271428	RP1-224A6.8	1	-	22394833	22395320	5.93443	1.29265	2.16548
ENSG00000173372	C1QA	1	+	22962999	22966101	74.9	30.0298	50.3065
ENSG00000159189	C1QC	1	+	22970123	22974603	199.285	50.3026	84.2681
ENSG00000173369	C1QB	1	+	22979255	22988031	27.0207	43.233	72.4249
ENSG00000133216	EPHB2	1	+	23037332	23241818	1.23999	6.74273	11.2956
ENSG00000265422	MIR4684	1	+	23046010	23046091	0	0	0
ENSG00000216157	AL611946.1	1	-	23075310	23075404	0	0	0
ENSG00000225952	RP11-69E9.1	1	-	23162206	23163342	1.86042	0.40524	0.678868
ENSG00000264014	MIR4253	1	-	23189652	23189719	0	0	0
ENSG00000272796	RP1-74M1.3	1	+	23243175	23247993	3.6686	0.799104	1.33868
ENSG00000215906	LACTBL1	1	-	23279536	23291831	0	0	0
ENSG00000227868	C1orf234	1	-	23337327	23342343	0	0	0
ENSG00000004487	KDM1A	1	+	23345941	23410182	29.8436	12.3369	20.6671
ENSG00000240553	RP1-184J9.2	1	-	23346640	23414551	16.3111	3.55293	5.95195
ENSG00000263793	MIR3115	1	+	23370798	23370865	1.67647	0.365173	0.611746
ENSG00000266802	MIR4419A	1	-	23384351	23384427	4.75325	1.03536	1.73446
ENSG00000169641	LUZP1	1	-	23410516	23504301	3.12388	9.15078	15.3296
ENSG00000229010	RP5-979D14.1	1	+	23466818	23467635	15.1161	3.29263	5.51589
ENSG00000206935	RNU6-514P	1	+	23489197	23489303	10.2336	2.22912	3.73427
ENSG00000252578	RNU6-135P	1	+	23490446	23490546	0.574257	0.125086	0.209547
ENSG00000179546	HTR1D	1	-	23516993	23521222	2.44191	0.534529	0.895455
ENSG00000215381	RP5-1057J7.1	1	+	23571258	23571717	0	0	0
ENSG00000261326	RP5-1057J7.6	1	-	23607802	23613245	18.9886	4.13614	6.92896
ENSG00000125944	HNRNPR	1	-	23630264	23670829	41.4423	26.5063	44.4039
ENSG00000125945	ZNF436	1	-	23685941	23695935	20.5778	4.8632	8.14695
ENSG00000249087	C1orf213	1	+	23695490	23698332	9.93912	2.25676	3.78058
ENSG00000201405	Y_RNA	1	+	23696747	23696839	0	0	0
ENSG00000271420	RP5-1057J7.7	1	-	23704873	23705522	9.07692	1.97716	3.31218
ENSG00000204219	TCEA3	1	-	23707554	23751233	21.6627	34.9468	58.5437
ENSG00000232482	RP4-654C18.1	1	+	23737325	23738639	0	0	0
ENSG00000088280	ASAP3	1	-	23755056	23811061	26.1943	11.8964	19.929
ENSG00000007968	E2F2	1	-	23832922	23857712	6.61022	1.51364	2.53568
ENSG00000235052	RP1-150O5.3	1	-	23875630	23877406	0	0	0
ENSG00000117318	ID3	1	-	23884409	23886285	48.4346	16.4128	27.495
ENSG00000197880	MDS2	1	+	23907985	23967058	0	0	0
ENSG00000229239	RP11-223J15.2	1	+	23996784	24006749	0	0	0
ENSG00000142676	RPL11	1	+	24018269	24022915	141.835	87.7793	147.05
ENSG00000203589	RP5-886K2.1	1	-	24032291	24033424	18.9568	4.12921	6.91735
ENSG00000244609	RN7SL532P	1	-	24063100	24063380	3.72242	0.810826	1.35831
ENSG00000011007	TCEB3	1	+	24069645	24088549	11.5106	9.51935	15.947
ENSG00000236810	RP5-886K2.3	1	-	24086872	24104777	32.716	10.6597	17.8573
ENSG00000057757	PITHD1	1	+	24104895	24114722	28.5002	12.0121	20.123
ENSG00000011009	LYPLA2	1	+	24117460	24122029	54.7297	20.3396	34.0734
ENSG00000117308	GALE	1	-	24122089	24127271	15.1431	8.48104	14.2076
ENSG00000117305	HMGCL	1	-	24128375	24165110	8.00937	8.69206	14.5611
ENSG00000179163	FUCA1	1	-	24171567	24194784	20.4573	4.45605	7.46487
ENSG00000188822	CNR2	1	-	24197016	24285549	1.79023	0.405836	0.679866
ENSG00000264347	RN7SL24P	1	-	24208284	24208575	4.13699	0.901128	1.50959
ENSG00000238538	snoU13	1	+	24208745	24208842	5.63265	1.22692	2.05536
ENSG00000229106	RP11-4M23.2	1	-	24227961	24229227	1.48698	0.323897	0.542599
ENSG00000232557	RP11-4M23.3	1	+	24233601	24234375	7.18095	1.56417	2.62034
ENSG00000264926	MIR378F	1	+	24255560	24255637	0	0	0
ENSG00000230228	RP11-4M23.4	1	-	24275506	24275873	0	0	0
ENSG00000189266	PNRC2	1	+	24285599	24289952	1.24127	0.391016	0.655039
ENSG00000188529	SRSF10	1	-	24291294	24307417	0.208052	0.381862	0.639704
ENSG00000215905	RP11-4M23.7	1	-	24334371	24335009	0	0	0
ENSG00000225315	RP11-293P20.2	1	+	24367325	24413289	0	0	0
ENSG00000142661	MYOM3	1	-	24382525	24438665	1.34447	0.47243	0.791425
ENSG00000230703	RP11-293P20.4	1	+	24393264	24410055	0	0	0
ENSG00000142677	IL22RA1	1	-	24446261	24469611	0	0	0
ENSG00000185436	IFNLR1	1	-	24480647	24514449	15.0351	3.78165	6.3351
ENSG00000230023	RP11-10N16.2	1	+	24526730	24538183	0	0	0
ENSG00000221032	AL590683.1	1	+	24554407	24554520	0	0	0
ENSG00000266511	AL590683.2	1	-	24606257	24606345	22.0112	4.79454	8.03192
ENSG00000232298	RP11-10N16.3	1	-	24634046	24648391	0	0	0
ENSG00000158055	GRHL3	1	+	24645812	24690972	1.02177	1.19047	1.9943
ENSG00000001460	STPG1	1	-	24683489	24743424	2.85575	1.89193	3.16939
ENSG00000001461	NIPAL3	1	+	24742284	24799466	9.98119	16.5412	27.7101
ENSG00000117602	RCAN3	1	+	24829387	24867530	13.5438	5.87643	9.84433
ENSG00000266551	RN7SL857P	1	-	24855945	24856204	6.78077	1.477	2.47431
ENSG00000264443	RP4-594I10.3	1	-	24865292	24882515	0	0	0
ENSG00000184454	NCMAP	1	+	24882602	24935819	3.54894	1.8876	3.16214
ENSG00000227312	RP11-496D1.2	1	+	24890118	24890465	7.13218	1.55355	2.60254
ENSG00000239106	Y_RNA	1	-	24951902	24952004	0	0	0
ENSG00000133226	SRRM1	1	+	24958207	24999758	34.2701	44.4985	74.5448
ENSG00000238986	snoU13	1	-	24993474	24993578	0	0	0
ENSG00000169504	CLIC4	1	+	25071848	25170815	52.6412	14.1383	23.6848
ENSG00000238482	RNU6-1208P	1	-	25104364	25104470	10.0374	2.18637	3.66265
ENSG00000261025	RP11-84D1.2	1	-	25294914	25297356	0.568563	0.123846	0.207469
ENSG00000020633	RUNX3	1	-	25226002	25291612	42.6615	12.1037	20.2763
ENSG00000229162	RP11-84D1.1	1	+	25287836	25289588	22.3634	4.87125	8.16043
ENSG00000117614	SYF2	1	-	25549170	25558993	11.2412	5.30038	8.87931
ENSG00000117616	C1orf63	1	-	25568728	25664704	4.03209	32.1959	53.9353
ENSG00000272432	RP3-465N24.6	1	+	25574328	25574812	4.05979	0.884314	1.48142
ENSG00000261349	RP3-465N24.5	1	-	25592593	25593627	5.27451	1.14891	1.92467
ENSG00000187010	RHD	1	+	25598884	25656936	1.71255	1.59214	2.66718
ENSG00000224183	SDHDP6	1	-	25620655	25621134	0.527083	0.11481	0.192333
ENSG00000259984	RP11-335G20.7	1	-	25662920	25663956	0	0	0
ENSG00000183726	TMEM50A	1	+	25664408	25688852	23.4883	11.401	19.0992
ENSG00000252515	RNU6-1171P	1	+	25667462	25667525	4.76562	1.03806	1.73898
ENSG00000238889	snoU13	1	-	25672765	25672868	8.88462	1.93527	3.242
ENSG00000188672	RHCE	1	-	25688740	25756683	3.51787	1.38564	2.32125
ENSG00000238084	RP3-469D22.1	1	+	25725203	25725771	1.43234	0.371392	0.622164
ENSG00000266468	AL031284.1	1	+	25732722	25732780	0	0	0
ENSG00000204178	TMEM57	1	+	25757388	25826700	19.8995	4.36001	7.30398
ENSG00000157978	LDLRAP1	1	+	25870071	25895377	18.7211	15.0634	25.2346
ENSG00000225643	RP11-70P17.1	1	+	25907969	25916847	10.1779	2.21698	3.71393
ENSG00000117643	MAN1C1	1	+	25943959	26112698	3.37541	11.0547	18.5191
ENSG00000233478	RP1-187B23.1	1	-	25971035	25985602	10.4164	2.26892	3.80094
ENSG00000225011	RP11-810H18.1	1	-	29814705	29823405	0	0	0
ENSG00000233399	RP11-111I12.1	1	-	30486799	30510459	0	0	0
ENSG00000231251	RP3-357I16.1	1	+	30699370	30699462	0	0	0
ENSG00000236335	RP4-591L5.1	1	-	30882407	30884485	0	0	0
ENSG00000231949	RP4-591L5.2	1	+	30888672	30893955	0	0	0
ENSG00000162510	MATN1	1	-	31184124	31196434	1.15337	0.301973	0.505872
ENSG00000186056	MATN1-AS1	1	+	31191351	31199674	12.3498	2.75791	4.62012
ENSG00000162430	SEPN1	1	+	26126667	26144713	113.896	26.555	44.4854
ENSG00000255054	RP1-317E23.6	1	+	26137961	26150235	0.372724	1.38533	2.32074
ENSG00000228172	RP1-317E23.3	1	-	26143240	26146263	0	0	0
ENSG00000117640	MTFR1L	1	+	26145131	26159432	20.0095	16.6253	27.851
ENSG00000223474	AL020996.1	1	-	26145212	26147288	0	0	0
ENSG00000272478	RP1-317E23.7	1	-	26158404	26158625	0.866547	0.188753	0.316204
ENSG00000127423	AUNIP	1	-	26158414	26185903	0.313071	0.120054	0.201117
ENSG00000236528	RP1-125I3.2	1	+	26186104	26189911	0	0	0
ENSG00000182749	PAQR7	1	-	26187701	26197744	21.9988	4.79183	8.02737
ENSG00000207302	Y_RNA	1	+	26203987	26204096	0	0	0
ENSG00000117632	STMN1	1	-	26210672	26233482	6.35076	5.48892	9.19516
ENSG00000229786	SNRPFP2	1	+	26213851	26214101	0	0	0
ENSG00000223624	RP1-125I3.4	1	+	26215461	26215600	33.6571	7.33128	12.2815
ENSG00000264021	MIR3917	1	-	26232853	26232945	9.1e-05	2e-05	3.3e-05
ENSG00000266763	AL033528.1	1	+	26238240	26238313	0	0	0
ENSG00000158006	PAFAH2	1	-	26286258	26324648	13.0172	3.99352	6.69004
ENSG00000207237	RNU6-110P	1	+	26290688	26290791	0.653846	0.142422	0.238589
ENSG00000252190	SCARNA17	1	+	26332497	26332621	0	0	0
ENSG00000252691	SCARNA18	1	+	26332707	26332790	0	0	0
ENSG00000158008	EXTL1	1	+	26346375	26362955	1.17275	0.655583	1.09825
ENSG00000158014	SLC30A2	1	-	26363743	26372624	0	0	0
ENSG00000158022	TRIM63	1	-	26377795	26394927	0	0	0
ENSG00000265320	AL391650.1	1	+	26398069	26398168	0	0	0
ENSG00000175087	PDIK1L	1	+	26437664	26452034	3.7059	1.45549	2.43828
ENSG00000197245	FAM110D	1	+	26485511	26489119	3.52953	0.76881	1.28793
ENSG00000142684	ZNF593	1	+	26496362	26498551	7.2638	1.65908	2.77933
ENSG00000236782	RP11-96L14.7	1	-	26496438	26498312	0	0	0
ENSG00000142675	CNKSR1	1	+	26503894	26516377	25.3233	12.647	21.1866
ENSG00000188782	CATSPER4	1	+	26517052	26529459	0	0	0
ENSG00000236155	RP11-231P20.2	1	+	26536232	26556331	0	0	0
ENSG00000130695	CEP85	1	+	26560691	26605299	18.8035	9.93621	16.6454
ENSG00000270733	RP11-231P20.5	1	-	26589532	26589889	5.8324	1.27043	2.12825
ENSG00000142669	SH3BGRL3	1	+	26605667	26608007	110.479	37.4005	62.6541
ENSG00000158062	UBXN11	1	-	26607819	26644854	43.6474	24.4178	40.9052
ENSG00000169442	CD52	1	+	26644448	26647014	26.3155	11.452	19.1846
ENSG00000176092	AIM1L	1	-	26648350	26680621	8.88897	9.48878	15.8958
ENSG00000225854	RP11-569G9.7	1	+	26653179	26653524	4.17052	0.908433	1.52183
ENSG00000265143	RN7SL490P	1	-	26674956	26675210	0	0	0
ENSG00000176083	ZNF683	1	-	26688125	26701013	5.34496	2.29783	3.84938
ENSG00000131914	LIN28A	1	+	26737269	26756213	0	0	0
ENSG00000117682	DHDDS	1	+	26758773	26797785	36.388	32.0806	53.7421
ENSG00000223583	RP3-476K8.4	1	-	26781144	26781678	10.9196	2.37854	3.98458
ENSG00000225891	RP3-476K8.3	1	-	26789247	26793773	23.794	5.18285	8.68243
ENSG00000198830	HMGN2	1	+	26798941	26802463	42.7939	24.5856	41.1863
ENSG00000224129	DPPA2P2	1	-	26845845	26846741	0.550725	0.11996	0.20096
ENSG00000117676	RPS6KA1	1	+	26856252	26901521	12.2155	25.1638	42.1549
ENSG00000238705	MIR1976	1	+	26881033	26881084	10	2.17822	3.64901
ENSG00000243905	RN7SL679P	1	-	26919737	26920037	0	0	0
ENSG00000252802	Y_RNA	1	-	26920431	26920532	0	0	0
ENSG00000229247	RP11-492M19.3	1	-	26966868	26967105	0	0	0
ENSG00000238316	snoU13	1	-	26968777	26968880	0	0	0
ENSG00000235069	RP4-785J1.1	1	+	26973938	26974172	0	0	0
ENSG00000260063	RP5-968P14.2	1	-	27018623	27020622	4.9435	1.07681	1.80389
ENSG00000117713	ARID1A	1	+	27022524	27108595	74.0796	27.3255	45.7763
ENSG00000266138	RN7SL501P	1	+	27090115	27090393	12.6057	2.74581	4.59984
ENSG00000060642	PIGV	1	+	27113963	27124889	3.16561	1.86659	3.12696
ENSG00000241188	RN7SL165P	1	+	27141313	27141601	0	0	0
ENSG00000204160	ZDHHC18	1	+	27153201	27184093	34.7356	18.211	30.5074
ENSG00000175793	SFN	1	+	27189633	27190947	121.571	26.4809	44.3614
ENSG00000226698	RP1-50O24.6	1	+	27202624	27204736	0	0	0
ENSG00000142751	GPN2	1	-	27202624	27216788	27.7753	6.47558	10.848
ENSG00000198746	GPATCH3	1	-	27216979	27226957	14.1065	3.61665	6.0587
ENSG00000090273	NUDC	1	+	27226729	27273353	14.4925	10.6412	17.8263
ENSG00000131910	NR0B2	1	-	27237980	27240457	9.96972	2.17163	3.63796
ENSG00000175707	C1orf172	1	-	27276053	27286897	14.8606	3.23696	5.42263
ENSG00000172746	RP11-344H11.4	1	+	27306656	27307466	0	0	0
ENSG00000224064	RP11-344H11.5	1	+	27310119	27310515	0.511335	0.11138	0.186587
ENSG00000225294	OSTCP2	1	-	27312388	27312831	1.22523	0.266881	0.447086
ENSG00000253368	TRNP1	1	+	27320198	27327389	23.6194	6.26292	10.4918
ENSG00000158246	FAM46B	1	-	27331511	27339327	14.1356	3.07904	5.15808
ENSG00000090020	SLC9A1	1	-	27425306	27493472	43.4571	18.0458	30.2308
ENSG00000229985	RP11-40H20.5	1	+	27503242	27503768	0.020873	0.004547	0.007617
ENSG00000214973	CHCHD3P3	1	-	27527325	27527964	4.11094	0.895454	1.50008
ENSG00000225159	NPM1P39	1	+	27533421	27534287	17.6597	3.84669	6.44406
ENSG00000225990	SNRPEP7	1	+	27537756	27537975	0	0	0
ENSG00000224311	RP11-40H20.4	1	-	27555597	27560843	0	0	0
ENSG00000142784	WDTC1	1	+	27561007	27635110	75.2298	20.1321	33.7258
ENSG00000252098	Y_RNA	1	-	27581955	27582058	14.25	3.10397	5.19984
ENSG00000243659	RP11-4K3__A.3	1	+	27637731	27638329	12.2589	2.67026	4.47327
ENSG00000186501	TMEM222	1	+	27648651	27662891	22.3945	11.8621	19.8716
ENSG00000206888	RNU6-48P	1	+	27651710	27651816	0	0	0
ENSG00000241547	RP11-4K3__A.5	1	+	27651820	27652287	8.34188	1.81705	3.04396
ENSG00000142765	SYTL1	1	+	27668513	27680421	64.0992	43.6493	73.1222
ENSG00000142733	MAP3K6	1	-	27681675	27693383	46.9329	15.394	25.7884
ENSG00000142748	FCN3	1	-	27695603	27701315	7.86433	3.74159	6.268
ENSG00000174950	CD164L2	1	-	27705666	27709870	0	0	0
ENSG00000231207	RP1-144C9.2	1	+	27715972	27716649	0	0	0
ENSG00000181773	GPR3	1	+	27719148	27722318	0	0	0
ENSG00000158195	WASF2	1	-	27730730	27816669	126.056	27.4578	45.9979
ENSG00000241169	RP4-752I6.1	1	+	27783709	27786093	38	8.27725	13.8662
ENSG00000237429	RP1-159A19.4	1	+	27852316	27857072	0	0	0
ENSG00000126705	AHDC1	1	-	27860546	27930942	53.7778	17.1522	28.7337
ENSG00000000938	FGR	1	-	27938575	27961788	6.69371	8.5399	14.3062
ENSG00000235912	RP1-159A19.3	1	+	27975930	27976121	8.38542	1.82653	3.05985
ENSG00000233975	RP11-288L9.1	1	-	27986839	27989233	0	0	0
ENSG00000126709	IFI6	1	-	27992572	27998729	43.059	9.65344	16.1717
ENSG00000225886	RP11-288L9.4	1	+	27995979	27996787	22.2045	4.83664	8.10244
ENSG00000206767	RNU6-949P	1	-	28002114	28002220	0	0	0
ENSG00000226662	CHMP1AP1	1	-	28013321	28013982	0	0	0
ENSG00000207095	RNU6-424P	1	+	28020242	28020346	14.4	3.13664	5.25457
ENSG00000009780	FAM76A	1	+	28052490	28089633	12.828	4.99603	8.36945
ENSG00000231344	RP3-426I6.2	1	+	28065602	28065950	13.2607	2.88849	4.83886
ENSG00000230833	RPEP3	1	+	28066465	28067140	13.6746	2.97862	4.98986
ENSG00000117758	STX12	1	+	28099694	28150963	22.5359	10.7874	18.0713
ENSG00000269971	RP3-426I6.5	1	+	28100369	28100552	67.5924	14.7231	24.6645
ENSG00000270031	RP3-426I6.6	1	+	28146494	28146852	8.28969	1.80568	3.02492
ENSG00000223062	RNU6-1245P	1	+	28151049	28151154	0	0	0
ENSG00000117751	PPP1R8	1	+	28157289	28178187	25.6956	6.69568	11.2168
ENSG00000252947	SCARNA1	1	+	28160912	28161077	1.91566	0.417274	0.699027
ENSG00000268552	AL109927.1	1	-	28177085	28177255	0	0	0
ENSG00000130775	THEMIS2	1	+	28199055	28213196	121.763	45.0215	75.421
ENSG00000117748	RPA2	1	-	28218035	28241257	15.9069	3.99291	6.68902
ENSG00000130768	SMPDL3B	1	+	28261504	28285668	17.8637	6.7869	11.3696
ENSG00000227050	RP11-460I13.2	1	-	28265386	28286704	0	0	0
ENSG00000158156	XKR8	1	+	28285973	28294607	16.1852	3.59229	6.01788
ENSG00000158161	EYA3	1	-	28296855	28415207	25.1849	9.78019	16.384
ENSG00000238231	RP11-460I13.6	1	-	28316669	28317035	5.66485	1.23393	2.06711
ENSG00000240750	RN7SL559P	1	-	28358397	28358691	48.3864	10.5396	17.6563
ENSG00000228589	SPCS2P4	1	-	28421582	28422933	15.4453	7.82886	13.1151
ENSG00000228943	RP5-1053E7.2	1	+	28436250	28436809	9.65532	2.10315	3.52323
ENSG00000214812	RP5-1053E7.3	1	-	28446960	28447832	16.7989	3.65918	6.12994
ENSG00000253005	RNU6-176P	1	-	28469248	28469352	0	0	0
ENSG00000252429	RNU7-29P	1	-	28470667	28470728	0	0	0
ENSG00000169403	PTAFR	1	-	28473677	28520447	30.1381	8.28153	13.8734
ENSG00000126698	DNAJC8	1	-	28525967	28559536	25.987	15.6255	26.1761
ENSG00000215902	AL353354.1	1	-	28527013	28527152	0	0	0
ENSG00000269804	AL353354.2	1	+	28527070	28527419	0	0	0
ENSG00000130770	ATPIF1	1	+	28562620	28573417	42.0166	17.2842	28.9548
ENSG00000270605	RP5-1092A3.4	1	-	28566020	28567964	6.58869	1.43516	2.40422
ENSG00000271398	RP5-1092A3.5	1	+	28573655	28574079	0	0	0
ENSG00000130766	SESN2	1	+	28586038	28609002	24.4535	5.32652	8.92311
ENSG00000130772	MED18	1	+	28655513	28662476	21.7399	5.83212	9.7701
ENSG00000204138	PHACTR4	1	+	28696114	28826881	9.68117	12.3052	20.614
ENSG00000206779	Y_RNA	1	-	28749066	28749166	17.802	3.87767	6.49596
ENSG00000229820	RP1-308E4.1	1	+	28780052	28780445	10.6294	2.31533	3.87869
ENSG00000221216	RNU6ATAC27P	1	+	28807874	28807992	0.789916	0.172061	0.288241
ENSG00000180198	RCC1	1	+	28832455	28865812	6.37716	17.2528	28.9023
ENSG00000242125	SNHG3	1	+	28832492	28837404	185.728	367.725	616.021
ENSG00000200087	SNORA73B	1	+	28835071	28835274	2067.43	450.332	754.406
ENSG00000238821	snoU13	1	+	28843988	28844087	13.24	2.88397	4.83129
ENSG00000231468	PRDX3P2	1	-	28852830	28853739	6.94108	1.51192	2.53281
ENSG00000180098	TRNAU1AP	1	+	28879597	28905051	22.8825	13.073	21.9002
ENSG00000197989	SNHG12	1	-	28905050	28909495	37.2295	21.1522	35.4347
ENSG00000221539	SNORD99	1	-	28905261	28905334	46.4459	10.117	16.9482
ENSG00000120656	TAF12	1	-	28915835	28969597	10.1708	6.76911	11.3398
ENSG00000188060	RAB42	1	+	28918712	28921955	19.2547	6.72993	11.2741
ENSG00000229388	RP11-442N24__B.1	1	+	28969740	28975093	1.28623	1.13249	1.89717
ENSG00000270103	RNU11	1	+	28975112	28975245	0	0	0
ENSG00000162419	GMEB1	1	+	28995244	29045865	12.3977	3.31936	5.56067
ENSG00000252777	SCARNA24	1	+	29016177	29016306	1.06154	0.231227	0.387356
ENSG00000198492	YTHDF2	1	+	29063133	29096287	27.7324	17.1952	28.8059
ENSG00000116329	OPRD1	1	+	29138654	29190208	0	0	0
ENSG00000226852	RP1-212P9.2	1	+	29194087	29197779	0	0	0
ENSG00000233427	RP1-212P9.3	1	-	29196995	29203848	0	0	0
ENSG00000199756	Y_RNA	1	-	29208238	29208347	0	0	0
ENSG00000159023	EPB41	1	+	29213603	29446553	4.88494	29.8069	49.9332
ENSG00000225616	RP4-604A21.1	1	-	29308790	29309120	6.87009	1.49646	2.5069
ENSG00000206704	Y_RNA	1	+	29312222	29312322	4.43564	0.966182	1.61857
ENSG00000253304	TMEM200B	1	-	29445940	29450447	8.75162	2.00756	3.36311
ENSG00000225750	RP11-242O24.3	1	-	29471006	29473506	0	0	0
ENSG00000116350	SRSF4	1	-	29474255	29508499	21.8266	51.2707	85.8897
ENSG00000227637	RP11-242O24.5	1	+	29479001	29479503	53.4531	11.6433	19.5051
ENSG00000116353	MECR	1	-	29519385	29557454	3.6103	7.00454	11.7342
ENSG00000237934	RP11-467D18.2	1	+	29550445	29551328	7.76789	1.69202	2.83451
ENSG00000060656	PTPRU	1	+	29563028	29653325	36.2152	20.6826	34.648
ENSG00000221550	AL645859.1	1	-	29580054	29580195	0.725352	0.157998	0.264682
ENSG00000230523	RP3-437I16.1	1	-	29656132	29676626	0	0	0
ENSG00000162511	LAPTM5	1	-	31205316	31230667	137.918	51.9534	87.0335
ENSG00000264773	MIR4420	1	-	31212003	31212079	10.3117	2.24612	3.76274
ENSG00000229607	RP5-1125N11.1	1	-	31283225	31288400	0	0	0
ENSG00000223382	RP1-65J11.1	1	+	31297075	31307131	0	0	0
ENSG00000222784	RN7SKP91	1	+	31316670	31316957	2.92361	0.636828	1.06683
ENSG00000235143	RP1-65J11.5	1	+	31331005	31333101	0	0	0
ENSG00000162512	SDC3	1	-	31342314	31381608	74.4655	27.7682	46.5178
ENSG00000134644	PUM1	1	-	31404353	31538838	64.2699	32.1353	53.8337
ENSG00000200154	SNORD103A	1	-	31408535	31408620	0	0	0
ENSG00000202107	SNORD103B	1	-	31421964	31422049	0	0	0
ENSG00000200181	SNORD85	1	-	31441011	31441083	26.4247	5.75588	9.64238
ENSG00000237329	RP11-201O14.1	1	+	31509581	31510087	28.1361	6.12867	10.2669
ENSG00000232768	RP11-201O14.2	1	+	31523719	31523881	36.4847	7.94718	13.3133
ENSG00000215900	SEPW1P	1	-	31567834	31568405	4.64682	1.01218	1.69563
ENSG00000225142	RP11-490K7.1	1	-	31581035	31581470	0.190367	0.041466	0.069465
ENSG00000084628	NKAIN1	1	-	31652592	31712401	0.615668	0.154722	0.259194
ENSG00000060688	SNRNP40	1	-	31732417	31769662	12.0399	9.25292	15.5007
ENSG00000229447	RP11-490K7.4	1	-	31736092	31736528	17.913	3.90186	6.53648
ENSG00000121766	ZCCHC17	1	+	31769842	31837783	28.3354	7.57421	12.6885
ENSG00000229044	RP11-266K22.2	1	-	31805914	31819646	6.57328	1.43181	2.39859
ENSG00000121769	FABP3	1	-	31838472	31849697	21.7359	6.90881	11.5738
ENSG00000168528	SERINC2	1	+	31882412	31907525	36.1196	46.8402	78.4677
ENSG00000268950	AC114494.1	1	-	31902192	31902614	46.0622	10.0334	16.8081
ENSG00000215899	RP11-439L8.2	1	-	31960436	31961777	0.614754	0.133907	0.224324
ENSG00000228682	RP11-439L8.3	1	+	31971841	31974167	0	0	0
ENSG00000223907	RP11-439L8.4	1	+	31984036	31989846	0.399124	0.086938	0.145641
ENSG00000121903	ZSCAN20	1	+	33938246	33962107	5.1121	1.42038	2.37945
ENSG00000235907	RP4-580O19.2	1	-	33977608	33978343	0.733696	0.159815	0.267726
ENSG00000229167	RP11-73M7.1	1	-	32037186	32041174	0	0	0
ENSG00000142910	TINAGL1	1	+	32042116	32053288	28.8465	19.7004	33.0026
ENSG00000121764	HCRTR1	1	+	32083287	32098119	3.64979	1.12769	1.88914
ENSG00000162517	PEF1	1	-	32095463	32110497	24.2486	10.0913	16.9051
ENSG00000235790	RP11-73M7.6	1	+	32109650	32125539	1.09455	3.49757	5.85921
ENSG00000264078	RP11-73M7.9	1	+	32110295	32114972	0	0	0
ENSG00000084636	COL16A1	1	-	32117848	32169920	55.2611	50.1938	84.0857
ENSG00000121753	BAI2	1	-	32192718	32230494	4.05689	2.34313	3.92526
ENSG00000266580	MIR4254	1	-	32224261	32224336	4.90789	1.06905	1.79089
ENSG00000254545	RP11-84A19.3	1	+	32254731	32256923	0	0	0
ENSG00000134668	SPOCD1	1	-	32256023	32281652	6.88977	3.28873	5.50936
ENSG00000203620	RP11-84A19.2	1	-	32307620	32321169	0	0	0
ENSG00000269967	RP11-84A19.4	1	-	32317514	32387442	48.0102	10.4577	17.519
ENSG00000184007	PTP4A2	1	-	32372022	32410457	43.203	41.915	70.217
ENSG00000212673	AL136115.1	1	+	32379174	32380745	53.6257	11.6809	19.5681
ENSG00000228634	RP4-534N18.2	1	+	32398621	32399576	69.5029	15.1393	25.3617
ENSG00000121774	KHDRBS1	1	+	32479430	32526451	78.8832	24.5781	41.1738
ENSG00000203325	RP11-277A4.4	1	-	32517892	32539075	17.5465	3.82201	6.40272
ENSG00000121775	TMEM39B	1	+	32537632	32568467	9.0746	6.61124	11.0753
ENSG00000266203	MIR5585	1	+	32552550	32552608	8.59322	1.8718	3.13567
ENSG00000025800	KPNA6	1	+	32573639	32642169	7.56464	12.2312	20.49
ENSG00000250135	RP4-622L5.2	1	+	32636334	32642169	0	0	0
ENSG00000084652	TXLNA	1	+	32645287	32663886	80.7213	18.3038	30.663
ENSG00000160050	CCDC28B	1	+	32665987	32670988	19.0062	10.6986	17.9225
ENSG00000224066	RP4-622L5.7	1	-	32670370	32672415	0.946573	0.550147	0.921618
ENSG00000160051	IQCC	1	+	32671236	32674288	26.1448	5.69493	9.54027
ENSG00000222046	DCDC2B	1	+	32674695	32681797	34.5928	9.33536	15.6388
ENSG00000160055	TMEM234	1	-	32680073	32687972	34.3092	12.9413	21.6795
ENSG00000084623	EIF3I	1	+	32687529	32697205	59.5014	19.396	32.4927
ENSG00000220785	MTMR9LP	1	-	32697259	32707221	38.3121	13.2347	22.1711
ENSG00000183615	FAM167B	1	+	32712834	32714457	0	0	0
ENSG00000182866	LCK	1	+	32716840	32751766	11.596	6.01012	10.0683
ENSG00000252450	Y_RNA	1	-	32752053	32752162	0	0	0
ENSG00000116478	HDAC1	1	+	32757687	32799236	12.2472	21.3008	35.6836
ENSG00000175130	MARCKSL1	1	-	32799433	32801980	184.559	40.2011	67.3458
ENSG00000233775	RP4-811H24.9	1	-	32814795	32816264	0	0	0
ENSG00000162526	TSSK3	1	+	32817122	32829913	4.31872	2.93731	4.92065
ENSG00000225828	FAM229A	1	-	32826871	32829879	26.3133	7.83666	13.1281
ENSG00000160058	BSDC1	1	-	32830704	32860332	51.4089	32.6395	54.6784
ENSG00000224333	GAPDHP20	1	-	32867710	32868716	0.970209	0.211333	0.35403
ENSG00000270850	RP11-395N6.4	1	+	32887580	32887920	0	0	0
ENSG00000229259	LRRC37A12P	1	-	32888815	32892390	0	0	0
ENSG00000263529	RN7SL122P	1	+	32923436	32923733	0.389262	0.08479	0.142042
ENSG00000254553	RP1-27O5.3	1	+	32930658	33066393	2.12317	0.462473	0.774745
ENSG00000273274	ZBTB8B	1	+	32930670	32962287	0.47756	0.104023	0.174262
ENSG00000160062	ZBTB8A	1	+	33005028	33071540	7.64671	1.66562	2.79029
ENSG00000176261	ZBTB8OS	1	-	33065773	33116504	3.26818	36.2265	60.6875
ENSG00000200591	Y_RNA	1	+	33105552	33105653	12.1471	2.6459	4.43247
ENSG00000162521	RBBP4	1	+	33116743	33151812	27.3922	19.5681	32.7808
ENSG00000162520	SYNC	1	-	33145507	33169197	7.50575	1.89618	3.17652
ENSG00000224409	RP11-114B7.6	1	-	33183335	33190838	0	0	0
ENSG00000162522	KIAA1522	1	+	33207486	33240571	45.3113	37.7672	63.2685
ENSG00000134684	YARS	1	-	33240840	33283754	26.5572	22.1083	37.0363
ENSG00000116497	S100PBP	1	+	33282368	33324476	10.8341	25.9724	43.5095
ENSG00000160097	FNDC5	1	-	33327869	33338083	2.71422	0.985941	1.65167
ENSG00000121905	HPCA	1	+	33351595	33364042	0	0	0
ENSG00000121900	TMEM54	1	-	33360195	33367039	40.6217	14.5966	24.4525
ENSG00000221423	AL031602.1	1	+	33391895	33392000	0	0	0
ENSG00000116514	RNF19B	1	-	33402046	33430286	59.3973	13.994	23.4431
ENSG00000267885	FKSG48	1	+	33439268	33439642	11.6853	2.54533	4.26399
ENSG00000217644	RP4-803A2.1	1	+	33445543	33446073	16.2354	3.57005	5.98063
ENSG00000239670	RP4-803A2.2	1	+	33452553	33453834	6.76615	1.47382	2.46897
ENSG00000236065	RP1-117O3.2	1	+	33452676	33498070	11.6564	2.53903	4.25344
ENSG00000004455	AK2	1	-	33473585	33546597	26.4377	21.089	35.3288
ENSG00000142920	ADC	1	+	33546705	33586131	16.7538	5.73759	9.61174
ENSG00000116525	TRIM62	1	-	33611003	33647660	25.6092	6.35186	10.6408
ENSG00000160094	ZNF362	1	+	33722146	33766320	41.0968	13.8855	23.2614
ENSG00000270115	RP11-415J8.7	1	+	33726813	33727281	16.3156	3.55389	5.95356
ENSG00000256142	AL513327.1	1	+	33764975	33766320	3.62	0.788517	1.32094
ENSG00000184389	A3GALT2	1	-	33772367	33786699	5.37892	1.2083	2.02417
ENSG00000225313	RP11-415J8.3	1	+	33772967	33791644	22.2036	8.22803	13.7838
ENSG00000134686	PHC2	1	-	33789224	33896653	64.391	38.2572	64.0894
ENSG00000266239	MIR3605	1	-	33797994	33798093	43.8764	9.55726	16.0105
ENSG00000222112	RN7SKP16	1	-	33802167	33802465	76.8294	16.7352	28.0351
ENSG00000233246	RP11-415J8.5	1	+	33815953	33828846	0	0	0
ENSG00000221225	AL138837.1	1	-	33907626	33907712	0	0	0
ENSG00000142698	C1orf94	1	+	34632484	34684732	0	0	0
ENSG00000221053	AC115286.1	1	-	34641467	34641550	0	0	0
ENSG00000121904	CSMD2	1	-	33979609	34631443	5.56745	5.26938	8.82738
ENSG00000227000	HSPD1P14	1	+	34304124	34305741	2.96848	0.646601	1.0832
ENSG00000176256	HMGB4	1	+	34326076	34330392	1.92984	0.473557	0.793313
ENSG00000231163	RP5-1007G16.1	1	+	34334554	34351059	1.57428	0.579213	0.97031
ENSG00000201148	RNA5SP42	1	+	34578550	34578664	3.07826	0.670514	1.12326
ENSG00000163873	GRIK3	1	-	37261128	37499730	0	0	0
ENSG00000223944	RP5-1180C18.1	1	-	37728340	37790701	0	0	0
ENSG00000252368	RNA5SP43	1	-	37730278	37730387	0	0	0
ENSG00000163866	SMIM12	1	-	35178338	35325417	9.31096	7.00782	11.7397
ENSG00000189280	GJB5	1	+	35220648	35224113	0	0	0
ENSG00000189433	GJB4	1	+	35225342	35229325	0	0	0
ENSG00000255811	RP1-34M23.5	1	-	35227027	35253698	0	0	0
ENSG00000216162	AL121988.1	1	-	35244162	35244245	0	0	0
ENSG00000188910	GJB3	1	+	35246790	35251970	12.0534	5.65457	9.47266
ENSG00000187513	GJA4	1	+	35258599	35261348	11.0495	2.5478	4.26813
ENSG00000230163	RP5-997D16.2	1	+	35316295	35317156	32.575	7.09556	11.8866
ENSG00000116544	DLGAP3	1	-	35331037	35395186	3.44782	0.77458	1.29759
ENSG00000252728	SNORD112	1	+	35409357	35409425	2.66667	0.58086	0.973069
ENSG00000241014	RP11-244H3.1	1	-	35439957	35450914	13.6557	3.32203	5.56514
ENSG00000271741	RP11-244H3.4	1	-	35447134	35497342	13.4788	2.93598	4.91842
ENSG00000243749	ZMYM6NB	1	-	35447136	35450954	0	0	0
ENSG00000163867	ZMYM6	1	-	35449523	35497569	9.49759	8.52541	14.2819
ENSG00000233940	RP11-248I9.2	1	+	35519069	35524872	0	0	0
ENSG00000197056	ZMYM1	1	+	35525387	35581460	1.89244	2.9354	4.91745
ENSG00000228348	EFCAB14P1	1	+	35587623	35588085	7.76026	1.69036	2.83173
ENSG00000116560	SFPQ	1	-	35641979	35658749	142.78	120.954	202.625
ENSG00000201868	Y_RNA	1	+	35661570	35661663	0	0	0
ENSG00000263591	RN7SL136P	1	-	35729823	35730083	2.52107	0.549146	0.919942
ENSG00000146463	ZMYM4	1	+	35734568	35887659	38.338	17.7628	29.7566
ENSG00000240374	RN7SL503P	1	-	35757801	35758099	22.3144	4.86057	8.14254
ENSG00000201542	SNORA62	1	+	35775875	35776026	14.7829	3.22004	5.39429
ENSG00000229994	RPL5P4	1	+	35816323	35817208	20.2122	4.40267	7.37544
ENSG00000227409	ZMYM4-AS1	1	-	35824423	35831678	1.37832	0.300229	0.50295
ENSG00000202129	RNY5P1	1	-	35893417	35893494	4.16667	0.907593	1.52042
ENSG00000142687	KIAA0319L	1	-	35899091	36023551	16.4939	37.8066	63.3345
ENSG00000236274	RP4-728D4.3	1	+	35975343	35977039	18.9322	4.12386	6.90838
ENSG00000020129	NCDN	1	+	36023074	36032875	20.6657	6.94817	11.6397
ENSG00000239636	RP4-728D4.2	1	-	36035414	36043330	3.92894	1.39463	2.33631
ENSG00000116819	TFAP2E	1	+	36038971	36060929	11.0869	2.41497	4.04561
ENSG00000126067	PSMB2	1	-	36067185	36107445	51.6575	11.2522	18.8499
ENSG00000239859	RN7SL281P	1	-	36171626	36171875	1.172	0.255288	0.427664
ENSG00000142686	C1orf216	1	-	36179476	36185073	16.9237	4.15717	6.96419
ENSG00000092853	CLSPN	1	-	36185819	36235568	4.09182	1.12301	1.88129
ENSG00000232335	RP11-435D7.3	1	+	36204990	36209177	0	0	0
ENSG00000134698	AGO4	1	+	36273773	36323491	48.5407	11.1946	18.7534
ENSG00000092847	AGO1	1	+	36335409	36395211	30.276	9.21208	15.4323
ENSG00000271164	RP4-789D17.4	1	-	36338871	36339353	0	0	0
ENSG00000271914	RP4-789D17.5	1	-	36395321	36395716	1.97222	0.429594	0.719665
ENSG00000126070	AGO3	1	+	36396319	36538101	13.1811	19.0855	31.9724
ENSG00000271554	RP4-665N4.8	1	-	36457710	36479231	1.65274	4.43776	7.43423
ENSG00000232862	RP4-665N4.4	1	-	36545667	36547923	2.89501	1.08353	1.81516
ENSG00000092850	TEKT2	1	+	36549676	36553876	0	0	0
ENSG00000116863	ADPRHL2	1	+	36554476	36559533	19.8813	4.33059	7.2547
ENSG00000171812	COL8A2	1	-	36560837	36590821	17.6173	3.84093	6.4344
ENSG00000054116	TRAPPC3	1	-	36602173	36615098	28.9879	17.2956	28.9739
ENSG00000116871	MAP7D1	1	+	36621180	36646450	22.7231	40.4458	67.7557
ENSG00000264592	RN7SL131P	1	+	36657516	36657769	0.220472	0.048024	0.08045
ENSG00000054118	THRAP3	1	+	36690017	36770958	10.7456	25.4656	42.6605
ENSG00000231849	UBE2V2P4	1	-	36707499	36707757	13.9691	3.04278	5.09734
ENSG00000214193	SH3D21	1	+	36771988	36790484	41.4753	20.0404	33.5722
ENSG00000142694	EVA1B	1	-	36787632	36789755	82.5738	24.4501	40.9593
ENSG00000116883	RP11-268J15.5	1	+	36789335	36794822	31.7054	6.90614	11.5693
ENSG00000196182	STK40	1	-	36805225	36851497	56.4553	23.7536	39.7925
ENSG00000181817	LSM10	1	-	36856839	36863493	22.0762	8.418	14.102
ENSG00000222821	RNU4-27P	1	-	36868322	36868460	0	0	0
ENSG00000116885	OSCP1	1	-	36881428	36916086	3.60424	8.54767	14.3193
ENSG00000201448	SNORA63	1	-	36884051	36884179	10.0698	2.19342	3.67447
ENSG00000116898	MRPS15	1	-	36921319	36930038	21.4798	10.6827	17.8958
ENSG00000119535	CSF3R	1	-	36931644	36948879	50.0916	52.0168	87.1398
ENSG00000116922	C1orf109	1	-	38147242	38157914	6.60728	5.442	9.11655
ENSG00000233621	LINC01137	1	-	37920480	37940012	12.4817	2.7188	4.55459
ENSG00000163874	ZC3H12A	1	+	37940153	37949980	121.358	40.7995	68.3483
ENSG00000163875	MEAF6	1	-	37958176	37980375	29.1824	16.7212	28.0117
ENSG00000263675	MIR5581	1	-	37966536	37966595	11.65	2.53763	4.2511
ENSG00000163877	SNIP1	1	-	38000050	38019903	11.9636	4.12236	6.90586
ENSG00000232273	FTH1P1	1	+	38010364	38010895	11.0789	2.41324	4.04272
ENSG00000237749	RP3-423B22.5	1	+	38021843	38022108	6.76692	1.54973	2.59613
ENSG00000163879	DNALI1	1	+	38022520	38032458	15.7798	7.94336	13.3069
ENSG00000134697	GNL2	1	-	38032417	38061536	21.2973	17.6592	29.5831
ENSG00000169218	RSPO1	1	-	38076951	38100595	3.73259	0.954389	1.59881
ENSG00000134690	CDCA8	1	+	38158090	38175391	9.77683	2.12961	3.56758
ENSG00000214141	ACTN4P2	1	+	38242342	38245090	0	0	0
ENSG00000227416	RP11-109P14.2	1	-	38248129	38248557	3.40559	0.741815	1.2427
ENSG00000183317	EPHA10	1	-	38179552	38230805	13.792	5.68701	9.52701
ENSG00000200421	Y_RNA	1	-	38203627	38203726	5.76	1.25466	2.10183
ENSG00000238871	snoU13	1	+	38215874	38215974	17.5446	3.8216	6.40202
ENSG00000185090	MANEAL	1	+	38259474	38266809	5.54937	2.45578	4.11398
ENSG00000233728	RP11-109P14.9	1	-	38265392	38266551	0	0	0
ENSG00000196449	YRDC	1	-	38268616	38273857	27.7191	6.03784	10.1147
ENSG00000197982	C1orf122	1	+	38272651	38275126	18.1398	6.36633	10.665
ENSG00000188786	MTF1	1	-	38275239	38325292	15.1436	3.32012	5.56195
ENSG00000230610	AL929472.1	1	-	38292232	38293886	0	0	0
ENSG00000235673	RP11-109P14.8	1	+	38306658	38307348	1.78437	0.388676	0.651118
ENSG00000185668	POU3F1	1	-	38509523	38512450	0.609631	0.132791	0.222455
ENSG00000230955	RP11-109P14.10	1	+	38326369	38327252	0	0	0
ENSG00000204084	INPP5B	1	-	38326369	38412729	24.3397	12.7119	21.2953
ENSG00000252448	SNORA63	1	+	38349909	38349989	36.0741	7.85774	13.1635
ENSG00000222282	RNU6-584P	1	+	38350695	38350789	0.978947	0.213237	0.357219
ENSG00000183431	SF3A3	1	-	38422647	38456593	38.2791	21.3963	35.8435
ENSG00000212541	RNU6-510P	1	+	38457134	38457241	6.66667	1.45215	2.43267
ENSG00000183386	FHL3	1	-	38462442	38471278	40.2775	11.9781	20.066
ENSG00000183520	UTP11L	1	+	38474930	38490496	12.6945	6.25056	10.4711
ENSG00000224592	RP5-884C9.2	1	+	38512986	38584697	1.79532	0.451072	0.755646
ENSG00000223589	RP5-884C9.3	1	-	38546244	38546583	0	0	0
ENSG00000265596	MIR3659	1	+	38554903	38555001	7	1.52476	2.55431
ENSG00000237290	RP11-214L19.1	1	-	38674706	38680439	0	0	0
ENSG00000238063	RP11-329N22.1	1	+	38940868	38942156	0	0	0
ENSG00000116990	MYCL	1	-	40361098	40367928	6.03062	2.9484	4.93923
ENSG00000236546	RP1-118J21.5	1	+	40363417	40364770	5.19607	1.13182	1.89605
ENSG00000215895	RP11-334L9.1	1	+	39174603	39176562	0.278571	0.060679	0.101651
ENSG00000116954	RRAGC	1	-	39303870	39325495	12.6216	5.38527	9.02153
ENSG00000228436	RP5-864K19.4	1	+	39325672	39385068	3.73839	4.31323	7.22562
ENSG00000214114	MYCBP	1	-	39328636	39347289	6.52577	2.67999	4.48958
ENSG00000131233	GJA9	1	-	39330175	39347289	4.78485	1.54616	2.59017
ENSG00000158315	RHBDL2	1	-	39351479	39407471	2.40517	4.44301	7.44303
ENSG00000199963	RNU6-605P	1	+	39392542	39392649	0	0	0
ENSG00000207466	Y_RNA	1	-	39416497	39416597	0	0	0
ENSG00000235549	RP11-781D11.1	1	-	39423947	39424597	0	0	0
ENSG00000174574	AKIRIN1	1	+	39456895	39471731	65.942	14.7253	24.6682
ENSG00000168653	NDUFS5	1	+	39491990	39500308	76.5858	16.7437	28.0494
ENSG00000127603	MACF1	1	+	39546988	39952849	31.7187	149.359	250.21
ENSG00000206654	RNU6-608P	1	-	39586612	39586715	12.2404	2.66623	4.46653
ENSG00000222378	RNA5SP44	1	-	39619836	39619968	154.451	33.6429	56.3593
ENSG00000270040	RP11-416A14.1	1	+	39672184	39672629	1.53363	0.334059	0.559624
ENSG00000226438	RP11-420K8.1	1	-	39715510	39723321	3.83268	0.834843	1.39855
ENSG00000217897	HSPE1P8	1	-	39769966	39770570	8.67708	1.89006	3.16628
ENSG00000255103	KIAA0754	1	+	39876151	39882154	76.6944	16.7058	27.9858
ENSG00000183682	BMP8A	1	+	39957318	39991607	10.0308	2.18493	3.66025
ENSG00000237624	OXCT2P1	1	+	39980628	39982162	0.957655	0.208599	0.349449
ENSG00000182109	RP11-69E11.4	1	-	39987952	40011859	10.4267	10.676	17.8847
ENSG00000243970	PPIEL	1	-	39997510	40024379	9.07835	1.97747	3.3127
ENSG00000090621	PABPC4	1	-	40026488	40042462	91.3788	68.1628	114.188
ENSG00000228060	RP11-69E11.8	1	+	40030832	40038875	19.9786	4.35178	7.2902
ENSG00000201457	SNORA55	1	-	40033046	40033180	90.5185	19.717	33.0303
ENSG00000163909	HEYL	1	-	40089825	40105617	39.2016	8.74657	14.6524
ENSG00000225903	RP1-144F13.3	1	+	40099088	40099575	7.08224	1.54267	2.58431
ENSG00000116981	NT5C1A	1	-	40124793	40137710	0	0	0
ENSG00000116983	HPCAL4	1	-	40144320	40157361	2.1007	0.457579	0.766547
ENSG00000084072	PPIE	1	+	40157854	40229586	15.1329	12.5236	20.9797
ENSG00000225333	RP1-144F13.4	1	+	40183700	40184267	0	0	0
ENSG00000252413	RNU7-121P	1	-	40189238	40189299	0	0	0
ENSG00000116985	BMP8B	1	-	40222854	40254533	1.61758	1.31293	2.19945
ENSG00000198754	OXCT2	1	-	40235195	40237020	1.77437	0.386497	0.647469
ENSG00000261798	RP1-118J21.25	1	+	40254648	40255843	0.827759	0.180304	0.30205
ENSG00000229213	RP1-118J21.24	1	-	40261515	40261668	4.66234	1.01556	1.70129
ENSG00000043514	TRIT1	1	-	40306723	40349183	16.6898	11.8597	19.8677
ENSG00000202222	Y_RNA	1	-	40347238	40347350	60.6283	13.2062	22.1233
ENSG00000168389	MFSD2A	1	+	40420802	40435638	30.2765	17.6437	29.5571
ENSG00000228477	RP3-342P20.2	1	+	40428352	40429076	25.2786	5.50625	9.22419
ENSG00000131236	CAP1	1	+	40505905	40538321	48.0643	38.1277	63.8723
ENSG00000131238	PPT1	1	-	40538379	40563375	25.5498	6.99905	11.725
ENSG00000226745	RP11-115D7.3	1	+	40598436	40599120	0.072993	0.0159	0.026635
ENSG00000117000	RLF	1	+	40627045	40706593	13.9278	3.03378	5.08226
ENSG00000207508	RNU6-1237P	1	+	40643515	40643621	10.3178	2.24744	3.76496
ENSG00000259943	RP1-39G22.7	1	-	40722099	40723639	8.74951	1.90584	3.19271
ENSG00000084073	ZMPSTE24	1	+	40723779	40759856	30.2091	7.56597	12.6747
ENSG00000231296	RP1-39G22.4	1	-	40728344	40728656	4.01917	0.875465	1.4666
ENSG00000049089	COL9A2	1	-	40766159	40783488	16.0677	5.03225	8.43013
ENSG00000227311	RP1-228H13.1	1	-	40798748	40799230	0.623188	0.136309	0.228348
ENSG00000084070	SMAP2	1	+	40810522	40888998	7.28626	21.5982	36.1817
ENSG00000213172	RP1-228H13.2	1	+	40830438	40830855	9.04546	1.9703	3.30069
ENSG00000187801	ZFP69B	1	+	40915774	40929390	3.5679	0.823142	1.37895
ENSG00000260920	RP1-228H13.5	1	+	40929991	40932436	3.88553	0.846355	1.41783
ENSG00000187815	ZFP69	1	+	40942887	40962015	11.6564	4.2666	7.1475
ENSG00000238287	RP11-656D10.3	1	-	40958829	40974333	0	0	0
ENSG00000164002	EXO5	1	+	40974413	40982228	11.4062	3.26386	5.46769
ENSG00000227278	RP11-656D10.5	1	-	40980133	40980729	0	0	0
ENSG00000238186	RP11-656D10.6	1	-	40981426	40982846	0	0	0
ENSG00000117010	ZNF684	1	+	40997233	41013841	2.88812	1.32674	2.22258
ENSG00000236505	RP1-63P18.2	1	+	41029206	41029331	0	0	0
ENSG00000233910	GTF2F2P2	1	-	41059305	41060025	0	0	0
ENSG00000117016	RIMS3	1	-	41086351	41131329	13.4246	2.92418	4.89865
ENSG00000237899	RP4-739H11.3	1	-	41134761	41153260	0	0	0
ENSG00000272145	NFYC-AS1	1	-	41156052	41157738	14.9559	3.25772	5.45741
ENSG00000066136	NFYC	1	+	41157320	41237275	5.61623	27.2663	45.6771
ENSG00000198974	MIR30E	1	+	41220027	41220118	0	0	0
ENSG00000207962	MIR30C1	1	+	41222956	41223044	0	0	0
ENSG00000117013	KCNQ4	1	+	41249684	41306124	5.59487	2.72588	4.56646
ENSG00000264582	RN7SL326P	1	+	41270518	41270811	13.2857	2.89393	4.84797
ENSG00000179862	CITED4	1	-	41326729	41328018	16.7326	3.64473	6.10572
ENSG00000229528	RP5-1066H13.4	1	+	41329586	41342342	0	0	0
ENSG00000228940	RP11-348A7.1	1	-	41403776	41405435	0	0	0
ENSG00000233118	UBE2V1P8	1	-	41407923	41408187	1.0566	0.230152	0.385556
ENSG00000171793	CTPS1	1	+	41445007	41478235	10.6477	12.3903	20.7566
ENSG00000171790	SLFNL1	1	-	41481269	41488909	13.8153	3.89722	6.5287
ENSG00000010803	SCMH1	1	-	41492872	41707826	41.183	17.4139	29.1722
ENSG00000215893	RP4-635E8.1	1	+	41564310	41564808	7.39679	1.61119	2.6991
ENSG00000235358	RP11-399E6.1	1	+	41708045	41750533	5.04768	2.59079	4.34015
ENSG00000213987	RP11-399E6.2	1	-	41730222	41730534	0.974441	0.212255	0.355574
ENSG00000204060	FOXO6	1	+	41827594	41849262	10.0229	2.18322	3.65738
ENSG00000229901	RP11-399E6.4	1	-	41840676	41841341	14.9492	3.25628	5.45499
ENSG00000127129	EDN2	1	-	41944446	41950344	1.43014	0.411423	0.689224
ENSG00000127124	HIVEP3	1	-	41972036	42501596	5.42968	10.1471	16.9986
ENSG00000230881	RP11-486B10.3	1	+	42001114	42001539	0	0	0
ENSG00000230638	RP11-486B10.4	1	+	42007740	42010258	12.0009	4.74129	7.94272
ENSG00000264896	AL451006.1	1	+	42224812	42224898	0	0	0
ENSG00000227538	HNRNPFP1	1	+	42506268	42507400	10.0397	2.18688	3.6635
ENSG00000228776	RP11-319C21.1	1	+	42606306	42607062	0	0	0
ENSG00000044012	GUCA2B	1	+	42619092	42621495	0	0	0
ENSG00000197273	GUCA2A	1	-	42628362	42630389	0	0	0
ENSG00000198815	FOXJ3	1	-	42642210	42801548	31.5413	10.3973	17.4178
ENSG00000227527	RP11-223A3.1	1	-	42801057	42804047	0	0	0
ENSG00000177181	RIMKLA	1	+	42846466	42888249	4.04409	0.888013	1.48762
ENSG00000235002	RP11-157D18.2	1	-	42878069	42878465	0	0	0
ENSG00000066185	ZMYND12	1	-	42896000	42921938	4.51207	1.21539	2.03604
ENSG00000127125	PPCS	1	+	42921788	42939056	19.9426	9.86202	16.5211
ENSG00000186409	CCDC30	1	+	42929001	43120335	2.60921	5.23552	8.77066
ENSG00000230116	RP11-163G10.2	1	+	42957410	42958164	7.74305	1.68661	2.82544
ENSG00000236876	TMSB4XP1	1	-	42965876	42966067	3.9375	0.857676	1.4368
ENSG00000200254	RNU6-536P	1	+	43034704	43034810	14.6542	3.19201	5.34733
ENSG00000236180	RP11-163G10.4	1	+	43036641	43037061	4.70309	1.02444	1.71616
ENSG00000234917	RP5-994D16.3	1	+	43144406	43147325	5.88087	1.28099	2.14594
ENSG00000171960	PPIH	1	+	43124096	43142429	9.86073	8.96662	15.0211
ENSG00000065978	YBX1	1	+	43148098	43168020	178.239	49.9729	83.7157
ENSG00000164007	CLDN19	1	-	43198764	43205925	0.048029	0.010715	0.017949
ENSG00000117385	LEPRE1	1	-	43212006	43232755	17.0242	10.298	17.2514
ENSG00000164008	C1orf50	1	+	43232940	43263968	3.89714	10.193	17.0755
ENSG00000228452	RP5-994D16.9	1	-	43241484	43242461	0	0	0
ENSG00000177868	CCDC23	1	-	43272723	43282954	1.48379	2.46328	4.12654
ENSG00000164010	ERMAP	1	+	43282795	43310660	17.8451	9.76539	16.3592
ENSG00000228192	RP11-342M1.3	1	-	43300352	43312093	0.866168	3.30993	5.54487
ENSG00000164011	ZNF691	1	+	43312280	43318148	15.0542	4.57597	7.66577
ENSG00000233708	RP11-342M1.7	1	-	43352268	43354438	1.158	0.252239	0.422556
ENSG00000237090	RP11-342M1.6	1	-	43356765	43358101	0	0	0
ENSG00000225099	ATP6V1E1P1	1	+	43368903	43369583	10.4934	2.2857	3.82905
ENSG00000117394	SLC2A1	1	-	43391052	43424530	10.8383	10.4703	17.5401
ENSG00000227533	SLC2A1-AS1	1	+	43424720	43449029	4.00089	0.953389	1.59714
ENSG00000207256	RNU6-880P	1	+	43457109	43457215	0	0	0
ENSG00000252803	RNU6-870P	1	-	43489220	43489308	0	0	0
ENSG00000186973	FAM183A	1	+	43610824	43622067	0.295273	0.474542	0.794962
ENSG00000117395	EBNA1BP2	1	-	43629846	43736607	1.22385	6.97555	11.6856
ENSG00000243710	WDR65	1	+	43637820	43720029	1.25041	0.363562	0.609047
ENSG00000199240	RNA5SP46	1	+	43662088	43662207	2.1	0.457427	0.766292
ENSG00000179178	TMEM125	1	+	43735665	43739673	34.0149	16.6136	27.8315
ENSG00000253313	C1orf210	1	-	43747554	43751288	0	0	0
ENSG00000066056	TIE1	1	+	43766664	43788779	12.374	11.5833	19.4046
ENSG00000117400	MPL	1	+	43803478	43818443	5.0437	1.19892	2.00845
ENSG00000234694	RP1-92O14.3	1	-	43820355	43824329	0	0	0
ENSG00000117399	CDC20	1	+	43824626	43828874	7.80667	2.47478	4.1458
ENSG00000066322	ELOVL1	1	-	43829068	43833696	37.0446	20.7556	34.7702
ENSG00000159479	MED8	1	-	43849588	43855479	25.9545	9.08315	15.2163
ENSG00000229431	RP1-92O14.6	1	+	43850784	43854826	20.6623	4.50071	7.53969
ENSG00000198198	SZT2	1	+	43855553	43918321	56.9639	36.4344	61.0357
ENSG00000229372	SZT2-AS1	1	-	43913447	43914315	0	0	0
ENSG00000178922	HYI	1	-	43916824	43919660	39.9853	10.5683	17.7043
ENSG00000229348	HYI-AS1	1	+	43919598	43922666	3.05882	0.666279	1.11617
ENSG00000142949	PTPRF	1	+	43990858	44089343	44.8017	39.0571	65.4293
ENSG00000066135	KDM4A	1	+	44115829	44171186	25.7589	12.6606	21.2093
ENSG00000236200	KDM4A-AS1	1	-	44165436	44173809	4.29167	2.9678	4.97173
ENSG00000126091	ST3GAL3	1	+	44171495	44396831	0.55957	6.67522	11.1825
ENSG00000229444	RP11-184I16.4	1	-	44175063	44193014	2.89765	0.631174	1.05736
ENSG00000252201	RNU6-1058P	1	+	44182138	44182227	6.7	1.45941	2.44484
ENSG00000233674	RP11-184I16.3	1	+	44209142	44209412	28.0701	6.1143	10.2428
ENSG00000224751	SHMT1P1	1	-	44315972	44317283	10.657	2.32134	3.88875
ENSG00000117407	ARTN	1	+	44398992	44402913	5.17701	2.01971	3.38346
ENSG00000237950	RP11-7O11.3	1	-	44410042	44412223	5.89048	1.47053	2.46346
ENSG00000117408	IPO13	1	+	44412611	44433694	10.2575	6.46457	10.8296
ENSG00000132768	DPH2	1	+	44435672	44439041	30.4389	9.84666	16.4953
ENSG00000117410	ATP6V0B	1	+	44440159	44443967	36.8059	20.8936	35.0014
ENSG00000117411	B4GALT2	1	+	44444615	44456840	50.8019	23.9974	40.2009
ENSG00000159214	CCDC24	1	+	44457031	44462200	22.2272	12.3614	20.7082
ENSG00000196517	SLC6A9	1	-	44457172	44497139	5.91783	11.6423	19.5034
ENSG00000230615	RP5-1198O20.4	1	+	44501798	44570647	0.054878	0.731353	1.22518
ENSG00000227163	RP5-1198O20.5	1	-	44553630	44554149	0.069231	0.01508	0.025262
ENSG00000271647	KRT8P47	1	-	44568978	44570375	4.29614	0.935795	1.56766
ENSG00000239560	RN7SL479P	1	-	44582772	44583069	2.76174	0.60157	1.00776
ENSG00000171872	KLF17	1	+	44584522	44600812	0.696583	0.151731	0.254184
ENSG00000233514	RP11-570P14.1	1	-	44587825	44588184	0.475	0.103466	0.173328
ENSG00000239275	RP4-675G8.2	1	-	44603514	44604485	0	0	0
ENSG00000226804	RP4-675G8.3	1	-	44616266	44617425	1.01638	0.22139	0.370878
ENSG00000200171	Y_RNA	1	-	44619057	44619152	0.15625	0.034035	0.057016
ENSG00000238037	OOSP1P1	1	-	44620700	44620973	0	0	0
ENSG00000227994	RP5-891H21.1	1	-	44638178	44638391	0	0	0
ENSG00000271329	RP5-891H21.5	1	-	44653615	44654721	0	0	0
ENSG00000199385	RNU6-369P	1	+	44856394	44856495	0.04902	0.010678	0.017887
ENSG00000178028	DMAP1	1	+	44679127	44686353	38.7437	15.0799	25.2621
ENSG00000117419	ERI3	1	-	44686742	44820932	9.65373	18.5038	30.998
ENSG00000233602	ERI3-IT1	1	-	44709080	44709945	41.9919	9.14678	15.3229
ENSG00000252146	AL390776.1	1	-	44798777	44798850	0	0	0
ENSG00000232369	RP5-882O7.4	1	-	45453906	45454397	0	0	0
ENSG00000268949	MRPS17P1	1	-	45454377	45457506	0.025879	0.005637	0.009443
ENSG00000126107	HECTD3	1	-	45468212	45477001	25.7969	10.0162	16.7793
ENSG00000126088	UROD	1	+	45477819	45481247	16.2428	7.72017	12.933
ENSG00000187147	RNF220	1	+	44870866	45117396	1.25672	23.8646	39.9786
ENSG00000263381	MIR5584	1	+	45011165	45011224	0	0	0
ENSG00000126106	TMEM53	1	-	45100910	45140227	3.4231	1.46823	2.45961
ENSG00000198520	C1orf228	1	+	45140364	45191263	0	0	0
ENSG00000199377	RNU5F-1	1	-	45187458	45187574	19.3419	4.2131	7.05787
ENSG00000200169	RNU5D-1	1	-	45196727	45196842	5.61207	1.22243	2.04785
ENSG00000142945	KIF2C	1	+	45205490	45233439	5.20693	2.37675	3.98159
ENSG00000225721	RP11-269F19.2	1	-	45224709	45241482	7.31215	2.10078	3.51928
ENSG00000142937	RPS8	1	+	45240923	45244451	384.548	261.201	437.57
ENSG00000264294	SNORD55	1	+	45241536	45241615	0.000818	0.000178	0.000298
ENSG00000200913	SNORD46	1	+	45242162	45242265	47.4615	10.3382	17.3188
ENSG00000202031	SNORD38A	1	+	45243515	45243584	34.9121	7.60463	12.7394
ENSG00000207421	SNORD38B	1	+	45244062	45244128	0.287407	0.062604	0.104875
ENSG00000234093	RPS15AP11	1	-	45245998	45246387	0.964103	0.21273	0.356371
ENSG00000142959	BEST4	1	-	45249257	45253377	4.49096	0.978232	1.63876
ENSG00000173846	PLK3	1	+	45265897	45271662	87.4265	41.1692	68.9676
ENSG00000188396	TCTEX1D4	1	-	45271585	45272957	109.498	24.0118	40.2251
ENSG00000222009	BTBD19	1	+	45274154	45281257	55.3659	36.1094	60.4912
ENSG00000117425	PTCH2	1	-	45285516	45308735	5.30401	1.38409	2.31865
ENSG00000202444	RNU5E-6P	1	-	45285555	45285669	0.005586	0.001217	0.002038
ENSG00000226499	RP5-882O7.1	1	-	45309593	45309754	4.59259	1.00037	1.67584
ENSG00000070785	EIF2B3	1	-	45316450	45452282	1.30736	7.64499	12.8071
ENSG00000266294	AL136380.1	1	-	45378740	45378844	4.97143	1.08289	1.81408
ENSG00000253039	RNA5SP47	1	+	45397995	45398103	6.62385	1.44282	2.41705
ENSG00000229815	CCNB1IP1P1	1	+	45424229	45425067	4.92849	1.07353	1.79841
ENSG00000123472	ATPAF1	1	-	47098409	47139539	11.3145	9.74056	16.3176
ENSG00000159658	EFCAB14	1	-	47124366	47184824	45.6054	23.1954	38.8575
ENSG00000233647	RP11-8J9.1	1	-	47131582	47132047	1.9485	0.424426	0.711009
ENSG00000186118	TEX38	1	+	47134527	47139266	2.76043	1.46634	2.45644
ENSG00000228237	EFCAB14-AS1	1	+	47139708	47157770	19.5375	4.97066	8.32696
ENSG00000162415	ZSWIM5	1	-	45482071	45771881	5.07112	1.14769	1.92264
ENSG00000264650	AL359473.1	1	-	45499641	45499692	1.92308	0.418889	0.701732
ENSG00000234315	OSTCP5	1	-	45535649	45536101	2.96247	0.645293	1.08101
ENSG00000221707	AL592294.1	1	-	45697890	45697979	0	0	0
ENSG00000186603	HPDL	1	+	45792545	45794347	5.23073	1.13937	1.9087
ENSG00000132781	MUTYH	1	-	45794835	45806142	12.3932	11.3951	19.0894
ENSG00000132773	TOE1	1	+	45805342	45809647	11.3057	3.92062	6.56791
ENSG00000070759	TESK2	1	-	45809555	45956872	0.675848	1.24994	2.09392
ENSG00000238945	snoU13	1	-	45824324	45824420	2.51546	0.547924	0.917895
ENSG00000236872	RP11-291L19.1	1	+	45880692	45881016	0.243077	0.052948	0.088699
ENSG00000236624	CCDC163P	1	-	45959538	45965751	3.39681	0.915167	1.53311
ENSG00000132763	MMACHC	1	+	45965725	45976739	12.9278	2.81596	4.71736
ENSG00000117450	PRDX1	1	-	45976708	45988719	98.857	31.8106	53.2898
ENSG00000234379	HMGB1P48	1	+	45996599	45997811	0	0	0
ENSG00000117448	AKR1A1	1	+	46016215	46035721	54.255	34.7985	58.2952
ENSG00000132780	NASP	1	+	46049518	46084566	38.6857	31.7162	53.1317
ENSG00000159588	CCDC17	1	-	46085716	46089729	3.85235	1.62942	2.72965
ENSG00000159592	GPBP1L1	1	-	46092976	46153785	41.3269	27.7716	46.5235
ENSG00000225447	RPS15AP10	1	-	46111488	46111869	15.0366	3.27532	5.48689
ENSG00000234329	RP11-767N6.2	1	-	46116711	46117498	15.9353	3.47106	5.8148
ENSG00000159596	TMEM69	1	+	46152886	46160115	10.9574	3.31792	5.55826
ENSG00000197429	IPP	1	-	46159996	46216322	16.7366	22.3674	37.4703
ENSG00000230896	RP11-767N6.7	1	-	46160356	46162747	36.3628	7.92064	13.2688
ENSG00000236111	RP11-630I5.1	1	+	46246949	46247629	0	0	0
ENSG00000086015	MAST2	1	+	46252659	46501796	16.3496	28.1371	47.1359
ENSG00000232467	TMA16P2	1	-	46312666	46313266	4.17305	0.908983	1.52275
ENSG00000117461	PIK3R3	1	-	46505812	46642160	23.8528	8.55124	14.3252
ENSG00000226957	RP4-533D7.4	1	+	46512490	46514040	9.13405	1.9896	3.33302
ENSG00000233114	RP4-533D7.3	1	+	46570622	46570847	11.385	2.4799	4.15438
ENSG00000227857	RP4-533D7.5	1	+	46600203	46604753	0.663717	0.144572	0.242191
ENSG00000117472	TSPAN1	1	+	46640745	46651630	54.2844	22.1549	37.1143
ENSG00000250719	RP11-322N21.2	1	-	46641158	46642150	0	0	0
ENSG00000085998	POMGNT1	1	-	46654354	46685977	37.0558	16.9667	28.423
ENSG00000171357	LURAP1	1	+	46669006	46686933	0	0	0
ENSG00000085999	RAD54L	1	+	46713360	46744145	14.5321	3.36493	5.63701
ENSG00000132128	LRRC41	1	-	46726868	46769280	50.9045	25.1184	42.0789
ENSG00000173660	UQCRH	1	+	46769303	46782448	73.9936	35.5708	59.589
ENSG00000117481	NSUN4	1	+	46805849	46830824	24.1474	14.7179	24.6557
ENSG00000225779	RP4-603I14.3	1	+	46836258	46836627	0.316216	0.068879	0.115387
ENSG00000117480	FAAH	1	+	46859937	46879520	32.1473	14.1981	23.7849
ENSG00000232022	RP5-1109J22.1	1	+	46897801	46911193	2.3192	2.69633	4.51695
ENSG00000224863	RP5-1109J22.2	1	-	46912345	46915376	0	0	0
ENSG00000225667	LINC00505	1	+	46921495	46948147	0	0	0
ENSG00000197587	DMBX1	1	+	46972668	46979898	3.46271	0.758446	1.27056
ENSG00000269956	MKNK1-AS1	1	+	47004368	47035927	13.1676	2.8682	4.80488
ENSG00000162456	KNCN	1	-	47011316	47017199	3.11352	0.821435	1.37609
ENSG00000079277	MKNK1	1	-	47023090	47082515	32.8149	40.1923	67.331
ENSG00000142961	MOB3C	1	-	47073387	47082563	67.3433	18.2931	30.645
ENSG00000142973	CYP4B1	1	+	47223510	47285085	8.68131	38.6267	64.7083
ENSG00000154198	CYP4Z2P	1	-	47308767	47366109	29.8967	6.88258	11.5299
ENSG00000238145	RP11-346M5.1	1	+	47357311	47358502	3.77601	0.822499	1.37787
ENSG00000187048	CYP4A11	1	-	47394849	47407156	18.5298	6.66567	11.1665
ENSG00000186377	CYP4X1	1	+	47427036	47516423	4.14112	3.6772	6.16012
ENSG00000259832	CYP4A26P	1	-	47433351	47433546	32.9898	7.18592	12.038
ENSG00000261196	CYP4A43P	1	-	47460054	47460174	0.77686	0.169217	0.283477
ENSG00000261593	CYP4A27P	1	-	47466570	47466759	20.8368	4.53873	7.60338
ENSG00000261290	CYP4A44P	1	-	47468667	47468820	6.92857	1.5092	2.52824
ENSG00000186160	CYP4Z1	1	+	47533160	47583991	5.52605	1.26053	2.11168
ENSG00000225154	RP11-184J23.2	1	-	47540450	47541651	4.31115	0.939065	1.57314
ENSG00000225506	CYP4A22-AS1	1	-	47562325	47644943	2.75244	0.599544	1.00437
ENSG00000162365	CYP4A22	1	+	47603107	47615413	7.19714	2.54884	4.26988
ENSG00000225514	MTND1P34	1	-	47630182	47631592	0	0	0
ENSG00000224805	LINC00853	1	+	47644922	47646011	0	0	0
ENSG00000162366	PDZK1IP1	1	-	47649265	47656716	163.88	64.2255	107.592
ENSG00000162367	TAL1	1	-	47681962	47697892	9.90827	5.7889	9.69768
ENSG00000226252	RP1-18D14.7	1	+	47691469	47696422	5.56499	1.21218	2.03067
ENSG00000186790	FOXE3	1	+	47881744	47883723	1.25253	0.272828	0.457047
ENSG00000237424	FOXD2-AS1	1	-	47897805	47900313	8.22519	1.79163	3.00138
ENSG00000123473	STIL	1	-	47715811	47779819	6.55685	4.33463	7.26147
ENSG00000162368	CMPK1	1	+	47799469	47844511	64.0005	24.3324	40.7623
ENSG00000225762	RP11-511I2.2	1	-	47846600	47874149	7.36646	1.60458	2.68803
ENSG00000186564	FOXD2	1	+	47901689	47906363	4.39166	0.956601	1.60252
ENSG00000271355	RP4-666O22.3	1	-	47949370	47949834	0.298925	0.065113	0.109078
ENSG00000229554	RPL21P24	1	-	47963566	47964013	1.40179	0.30534	0.511513
ENSG00000227883	ATP6V0E1P4	1	+	48015868	48016425	0	0	0
ENSG00000227947	RP11-543D5.1	1	+	48154135	48169055	0	0	0
ENSG00000226133	RP4-683M8.2	1	+	48519217	48532873	0	0	0
ENSG00000269113	TRABD2B	1	-	48226200	48462567	3.46502	0.75476	1.26439
ENSG00000223814	RP11-543D5.2	1	-	48226804	48231219	0	0	0
ENSG00000273395	FLJ00388	1	-	48226979	48227290	6.8e-05	1.5e-05	2.5e-05
ENSG00000225028	RP11-330M19.1	1	+	48283738	48285909	4.24793	0.925293	1.55007
ENSG00000242267	SKINTL	1	-	48561764	48648100	0.034791	0.392484	0.657497
ENSG00000269709	AL109659.1	1	+	48569306	48569878	2.95288	0.643203	1.07751
ENSG00000232514	RP11-329A14.2	1	-	48962935	48963408	0.183544	0.03998	0.066975
ENSG00000223720	RP5-1024N4.2	1	+	48671637	48672515	0	0	0
ENSG00000117834	SLC5A9	1	+	48688357	48714316	17.4178	10.5859	17.7337
ENSG00000272491	RP5-1024N4.4	1	-	48693560	48695233	12.9656	2.8242	4.73116
ENSG00000132122	SPATA6	1	-	48761044	48937845	11.8821	4.83256	8.09561
ENSG00000224986	PPP1R8P1	1	-	48790752	48791795	1.36207	0.296689	0.49702
ENSG00000206700	RNU6-723P	1	+	48809881	48809987	0.401869	0.087536	0.146642
ENSG00000235105	RP11-329A14.1	1	+	48901639	48902895	5.393	1.17472	1.96791
ENSG00000223175	RNU4-61P	1	+	48913608	48913714	0	0	0
ENSG00000186094	AGBL4	1	-	48998527	50489585	0.07213	1.34276	2.24943
ENSG00000162373	BEND5	1	-	49193195	49242641	6.67119	1.88401	3.15613
ENSG00000229846	RP11-141A19.1	1	+	49513988	49653257	0	0	0
ENSG00000239144	snoU13	1	+	49617064	49617175	0	0	0
ENSG00000230114	RP11-141A19.2	1	+	49723083	49734957	0	0	0
ENSG00000225623	AGBL4-IT1	1	-	49839873	49937757	0.877432	0.191124	0.320176
ENSG00000237478	RP5-926E3.1	1	-	50156934	50157195	0	0	0
ENSG00000215887	ZNF859P	1	+	50307493	50312072	0	0	0
ENSG00000221746	AL645730.1	1	+	50447887	50447967	0	0	0
ENSG00000227839	AL645730.2	1	+	50459990	50461874	0.308223	0.067138	0.112471
ENSG00000233595	MTND2P29	1	+	50482764	50483175	0	0	0
ENSG00000162374	ELAVL4	1	+	50513686	50669458	0.0641	0.415049	0.695298
ENSG00000230828	RP11-492I2.1	1	+	50580609	50580954	2.82659	0.615695	1.03143
ENSG00000237337	RP11-567C20.2	1	-	50639978	50641540	0	0	0
ENSG00000233407	RP11-567C20.3	1	-	50671756	50688799	0	0	0
ENSG00000234080	RP11-183G22.1	1	+	50791803	50792682	0	0	0
ENSG00000229316	HMGB1P45	1	-	50864497	50865445	0	0	0
ENSG00000225671	FCF1P6	1	-	50871102	50871696	1.20336	0.262119	0.439107
ENSG00000142700	DMRTA2	1	-	50883222	50889172	7.75411	1.75715	2.94362
ENSG00000271782	RP5-850O15.4	1	-	50902700	50902978	12.6523	2.75596	4.61685
ENSG00000185104	FAF1	1	-	50905150	51425935	24.1151	8.14317	13.6416
ENSG00000225767	RP5-850O15.3	1	+	50927141	50936822	0	0	0
ENSG00000202140	Y_RNA	1	-	50965430	50965529	13.97	3.04298	5.09767
ENSG00000207194	RNU6-1026P	1	+	51048076	51048183	0	0	0
ENSG00000252825	RNU6-1253P	1	+	51215968	51216025	14.5517	3.16969	5.30994
ENSG00000230585	PHBP12	1	+	51246012	51246822	42.2663	9.20655	15.423
ENSG00000237130	MRPS6P2	1	+	51312140	51312509	3.48108	0.758257	1.27025
ENSG00000123080	CDKN2C	1	+	51426417	51440305	11.5422	3.20193	5.36394
ENSG00000182183	FAM159A	1	+	53099016	53135355	5.03309	2.14523	3.59373
ENSG00000233664	NDUFS5P3	1	+	53174794	53175114	5.25857	1.14543	1.91886
ENSG00000162377	COA7	1	-	53152508	53164038	16.1955	4.65298	7.79477
ENSG00000239640	RN7SL62P	1	+	53180071	53180365	0.064407	0.014029	0.023502
ENSG00000162378	ZYG11B	1	+	53192126	53293014	21.0486	6.14182	10.2889
ENSG00000252018	RNU2-30P	1	+	53219994	53220134	0	0	0
ENSG00000228929	RP11-159C21.4	1	-	53237866	53238320	17.7604	3.86862	6.4808
ENSG00000206627	RNU6-969P	1	-	53270780	53270884	29.9429	6.52222	10.9262
ENSG00000265538	MIR4421	1	+	51525509	51525577	0	0	0
ENSG00000204006	C1orf185	1	+	51567906	51613752	0	0	0
ENSG00000200262	Y_RNA	1	+	51572894	51573003	0	0	0
ENSG00000213478	CFL1P2	1	-	51623460	51624143	0.024854	0.005414	0.009069
ENSG00000239101	AL162430.2	1	+	51654135	51654223	0	0	0
ENSG00000221492	AL162430.1	1	+	51656555	51656630	0.105263	0.022929	0.038411
ENSG00000203356	RP11-296A18.3	1	-	51660767	51700768	0	0	0
ENSG00000238618	snoU13	1	-	51696925	51697028	0	0	0
ENSG00000123091	RNF11	1	+	51701943	51739127	50.7473	11.3234	18.9691
ENSG00000233406	RP11-296A18.5	1	-	51716270	51717144	36.7074	8.28938	13.8866
ENSG00000236434	RP11-296A18.6	1	-	51730588	51731746	20.4092	4.44558	7.44733
ENSG00000085831	TTC39A	1	-	51752930	51810788	6.20189	12.4407	20.8409
ENSG00000261664	RP11-275F13.1	1	+	51795326	51800996	8.42078	2.86294	4.79606
ENSG00000085832	EPS15	1	-	51819935	51985000	37.0424	23.3567	39.1276
ENSG00000232027	RP11-275F13.3	1	+	51837942	51838896	5.64503	1.22961	2.05987
ENSG00000206595	RNU6-877P	1	+	51847980	51848086	21.0374	4.58241	7.67656
ENSG00000238140	RP11-253A20.1	1	+	51927393	51929088	6.4528	1.40556	2.35463
ENSG00000227070	RP11-191G24.1	1	+	51983981	52027301	9.14496	3.71836	6.22907
ENSG00000252032	RNU6-1281P	1	-	52004297	52004401	0	0	0
ENSG00000227742	CALR4P	1	-	52027538	52060569	0	0	0
ENSG00000117859	OSBPL9	1	+	52042851	52254889	11.7163	26.3487	44.14
ENSG00000236973	GAPDHP51	1	-	52172810	52173809	5.212	1.13529	1.90186
ENSG00000232846	SLC25A6P3	1	+	52174734	52175612	2.4471	0.533033	0.892948
ENSG00000212624	SNORA26	1	-	52190447	52190568	9.04098	1.96933	3.29906
ENSG00000078618	NRD1	1	-	52254863	52344477	16.7137	36.545	61.221
ENSG00000266993	RP4-657D16.3	1	+	52259637	52264824	6.51218	4.46255	7.47575
ENSG00000272175	RP4-657D16.6	1	+	52266700	52266979	24.0489	5.23839	8.77547
ENSG00000212076	MIR761	1	-	52302013	52302082	1.30042	0.283261	0.474525
ENSG00000230604	TSEN15P2	1	+	52325450	52325807	21.5587	4.69596	7.86677
ENSG00000212174	Y_RNA	1	+	52331305	52331381	7.48052	1.62942	2.72965
ENSG00000265769	AL589663.1	1	-	52366592	52366643	0.384615	0.083778	0.140346
ENSG00000169213	RAB3B	1	-	52373628	52456436	2.52974	0.551034	0.923105
ENSG00000200839	RNA5SP48	1	+	52439082	52439207	0.47619	0.103725	0.173762
ENSG00000229032	RP11-91A18.1	1	+	52446145	52446486	0	0	0
ENSG00000264613	RN7SL290P	1	+	52461412	52461709	0	0	0
ENSG00000117862	TXNDC12	1	-	52485803	52521843	4.95888	8.493	14.2277
ENSG00000198841	KTI12	1	-	52497775	52499488	9.18957	2.00169	3.35328
ENSG00000223390	RP11-91A18.4	1	+	52499063	52509951	8.38069	1.8255	3.05812
ENSG00000228369	TXNDC12-AS1	1	+	52516590	52518355	9.82864	2.1409	3.58648
ENSG00000134717	BTF3L4	1	+	52521797	52556388	5.08939	10.4389	17.4875
ENSG00000157077	ZFYVE9	1	+	52608046	52812358	16.3969	5.72744	9.59473
ENSG00000241745	RN7SL788P	1	+	52615777	52616089	13.3866	2.9159	4.88478
ENSG00000228407	RP4-800M22.1	1	-	52625933	52626272	0	0	0
ENSG00000223429	RP4-800M22.2	1	-	52627858	52628698	6.63971	1.44628	2.42284
ENSG00000224255	PDCL3P6	1	+	52645520	52646225	11.4901	2.5028	4.19274
ENSG00000236004	RP4-800M22.4	1	-	52655588	52655981	0	0	0
ENSG00000237663	DNAJC19P7	1	-	52717734	52718445	0	0	0
ENSG00000213735	ANAPC10P1	1	+	52719293	52719848	9.48921	2.06696	3.46262
ENSG00000154222	CC2D1B	1	-	52811395	52831865	40.9101	18.3596	30.7565
ENSG00000272100	RP11-155O18.6	1	+	52819159	52819549	20.1518	4.38952	7.35342
ENSG00000224680	PLA2G12AP1	1	+	52834349	52834916	3.94894	0.860168	1.44097
ENSG00000085840	ORC1	1	-	52838501	52870131	4.67659	1.01867	1.70649
ENSG00000134748	PRPF38A	1	+	52870236	52886511	26.2964	7.35177	12.3158
ENSG00000134744	ZCCHC11	1	-	52873954	53019159	20.1355	23.5398	39.4344
ENSG00000239063	snoU13	1	+	52877114	52877194	3.96296	0.863222	1.44609
ENSG00000272371	RP11-25O10.2	1	+	53020490	53020945	0.438596	0.095536	0.160044
ENSG00000236290	EEF1GP7	1	+	53038786	53039488	1.18919	0.259032	0.433936
ENSG00000116157	GPX7	1	+	53068044	53074723	13.4216	4.44282	7.4427
ENSG00000203995	ZYG11A	1	+	53308183	53360670	2.22795	0.577876	0.96807
ENSG00000242391	RP4-631H13.2	1	-	53346888	53347402	0	0	0
ENSG00000121310	ECHDC2	1	-	53361656	53392884	44.7649	109.491	183.422
ENSG00000230953	RP4-631H13.6	1	+	53386094	53386268	69.6171	15.1642	25.4034
ENSG00000231866	RP4-631H13.4	1	-	53390921	53391095	6.44	1.40278	2.34996
ENSG00000116171	SCP2	1	+	53392901	53517375	7.0572	11.7469	19.6787
ENSG00000264834	MIR1273F	1	+	53394346	53394444	6.83838	1.48955	2.49533
ENSG00000266188	MIR5095	1	+	53400602	53400689	2.18182	0.475249	0.796147
ENSG00000265815	MIR1273G	1	+	53405986	53406085	32.4	7.05744	11.8228
ENSG00000237279	RP4-631H13.5	1	-	53409208	53409602	9.31139	2.02823	3.39773
ENSG00000236360	RP11-334A14.2	1	-	53458868	53459374	0	0	0
ENSG00000226147	TUBBP10	1	+	53460398	53461698	0.29288	0.063796	0.106872
ENSG00000174348	PODN	1	+	53527854	53551174	33.9583	12.7119	21.2953
ENSG00000232993	RP11-334A14.5	1	-	53535610	53551174	0	0	0
ENSG00000227644	HIGD1AP11	1	-	53538782	53539061	0	0	0
ENSG00000162383	SLC1A7	1	-	53552855	53608289	2.34556	2.10294	3.52289
ENSG00000235563	RP11-334A14.8	1	+	53580248	53584281	0	0	0
ENSG00000259818	RP5-1024G6.7	1	+	53686335	53689925	3.13395	0.682644	1.14358
ENSG00000157184	CPT2	1	+	53662101	53679869	10.8067	2.58751	4.33466
ENSG00000236723	RP5-1024G6.2	1	-	53676128	53679447	4.39411	0.957135	1.60341
ENSG00000162384	C1orf123	1	-	53679771	53686289	17.6642	12.8242	21.4833
ENSG00000230138	RP11-117D22.2	1	-	53832340	53833917	0	0	0
ENSG00000162385	MAGOH	1	-	53692564	53704282	18.9255	9.16692	15.3566
ENSG00000226754	RP5-1024G6.5	1	+	53704282	53708455	0	0	0
ENSG00000270172	RP5-1024G6.8	1	-	53708036	53710212	8.76389	1.90897	3.19795
ENSG00000157193	LRP8	1	-	53711217	53793742	13.5585	5.93221	9.93776
ENSG00000234578	RP4-784A16.1	1	+	53733607	53734273	0	0	0
ENSG00000228838	RP4-784A16.2	1	+	53753696	53755378	14.0026	3.05009	5.10958
ENSG00000225030	RP4-784A16.3	1	-	53757463	53757810	0	0	0
ENSG00000232762	RP4-784A16.4	1	+	53770208	53773134	9.32048	2.03021	3.40105
ENSG00000236253	SLC25A3P1	1	-	53878821	53905693	2.27219	1.39629	2.3391
ENSG00000174332	GLIS1	1	-	53971910	54199877	0	0	0
ENSG00000239007	RNU7-95P	1	-	54154422	54154485	2.9375	0.639853	1.0719
ENSG00000058804	NDC1	1	-	54231133	54304533	7.3334	1.59769	2.67648
ENSG00000201003	SNORA58	1	-	54236691	54236826	0	0	0
ENSG00000264454	AL049745.1	1	+	54294465	54294534	0	0	0
ENSG00000058799	YIPF1	1	-	54317392	54356407	33.9677	11.9438	20.0085
ENSG00000211452	DIO1	1	+	54356912	54376759	0	0	0
ENSG00000219102	HNRNPA3P12	1	-	54440642	54441704	4.64158	1.01104	1.69372
ENSG00000081870	HSPB11	1	-	54382247	54411602	11.5779	15.5618	26.0694
ENSG00000116212	LRRC42	1	+	54411750	54433841	3.50164	2.41877	4.05198
ENSG00000203985	LDLRAD1	1	-	54474412	54483856	0	0	0
ENSG00000197015	AL353898.1	1	+	54481327	54481616	0	0	0
ENSG00000272091	RP4-758J24.5	1	-	54492356	54494172	10.2438	2.23133	3.73797
ENSG00000116209	TMEM59	1	-	54497347	54519177	12.5034	14.055	23.5453
ENSG00000203276	AL353898.2	1	-	54498816	54500553	2.41312	0.525631	0.880549
ENSG00000116205	TCEANC2	1	+	54519260	54578192	13.857	4.4536	7.46077
ENSG00000264208	MIR4781	1	+	54519752	54519827	7.27951	1.58564	2.6563
ENSG00000225183	RP4-758J24.4	1	+	54555529	54555766	2.07143	0.451204	0.755866
ENSG00000237611	AL353898.3	1	-	54565641	54565897	21.9183	4.77429	7.998
ENSG00000212670	AL161915.1	1	+	54569968	54571750	2.7622	0.601669	1.00793
ENSG00000162396	PARS2	1	-	55222571	55230187	8.03451	1.7501	2.9318
ENSG00000006555	TTC22	1	-	55245385	55266940	13.6191	6.35783	10.6508
ENSG00000237453	RP11-67L3.2	1	+	55258558	55260578	0	0	0
ENSG00000157211	CDCP2	1	-	54598747	54619443	2.94909	0.73674	1.2342
ENSG00000256407	RP11-446E24.4	1	-	54606897	54665746	0	0	0
ENSG00000248835	AL357673.1	1	-	54635333	54637997	12.1932	2.65596	4.44933
ENSG00000215883	CYB5RL	1	-	54638009	54665709	4.42437	1.74855	2.92921
ENSG00000116221	MRPL37	1	+	54649714	54691137	6.3301	10.324	17.295
ENSG00000157216	SSBP3	1	-	54691105	54879152	3.15531	10.893	18.2481
ENSG00000198711	SSBP3-AS1	1	+	54703710	54704736	13.0721	2.84739	4.77
ENSG00000225632	RP5-997D24.3	1	+	54751078	54753044	13.2862	2.89404	4.84816
ENSG00000232245	RP4-705F19.1	1	+	54881929	54886533	0	0	0
ENSG00000265404	AC099796.1	1	+	54970341	54970443	0	0	0
ENSG00000235741	RP5-866L20.1	1	-	54982085	54982932	0	0	0
ENSG00000237173	RP5-866L20.2	1	+	54990497	54990604	0.555556	0.121013	0.202723
ENSG00000252646	SNORD112	1	+	54991059	54991126	0	0	0
ENSG00000227453	HNRNPA1P63	1	+	55002469	55003431	0	0	0
ENSG00000162390	ACOT11	1	+	55007930	55104865	3.42699	8.86529	14.8513
ENSG00000162391	FAM151A	1	-	55074855	55089229	15.3644	3.34671	5.60649
ENSG00000230728	RP11-240D10.4	1	-	55087150	55094111	6.79615	1.48035	2.47992
ENSG00000271723	MROH7-TTC4	1	+	55107459	55207981	7.07409	2.14298	3.58997
ENSG00000184313	MROH7	1	+	55107463	55175939	9.37902	4.3248	7.24501
ENSG00000243725	TTC4	1	+	55181495	55208330	11.4217	3.94295	6.60532
ENSG00000162398	C1orf177	1	+	55271736	55307925	1.0242	0.223093	0.373731
ENSG00000116133	DHCR24	1	-	55315306	55352891	142.316	32.3927	54.265
ENSG00000242396	RP11-67L3.5	1	+	55352548	55353674	0	0	0
ENSG00000233203	RP11-67L3.4	1	+	55353236	55354523	0	0	0
ENSG00000143001	TMEM61	1	+	55446465	55457966	3.57338	0.778363	1.30393
ENSG00000233271	RP11-12C17.2	1	-	55446623	55457947	0	0	0
ENSG00000162399	BSND	1	+	55464606	55476556	0	0	0
ENSG00000169174	PCSK9	1	+	55505221	55530525	3.96385	2.78845	4.67127
ENSG00000199831	RN7SKP291	1	-	55842199	55842525	0.422018	0.091925	0.153995
ENSG00000162402	USP24	1	-	55532032	55680786	33.0323	15.3747	25.7561
ENSG00000231090	RP11-101C11.1	1	+	55683534	55699850	0	0	0
ENSG00000231095	GYG1P3	1	+	55688052	55689045	0.012072	0.00263	0.004405
ENSG00000265822	MIR4422	1	+	55691314	55691396	0	0	0
ENSG00000234810	RP11-466L17.1	1	+	56046710	56200675	0	0	0
ENSG00000233147	RP11-90C4.1	1	+	56289480	56333921	0	0	0
ENSG00000235612	RP1-158P9.1	1	+	56611393	56620896	0	0	0
ENSG00000229871	RP4-710M16.1	1	-	56673239	56674128	2.55056	0.555569	0.930702
ENSG00000260971	RP11-504A18.1	1	-	56713966	56724243	0	0	0
ENSG00000223307	AC119674.1	1	-	56843005	56843090	0	0	0
ENSG00000223956	RP4-710M16.2	1	+	56880635	56881638	15.745	3.4296	5.74535
ENSG00000162407	PPAP2B	1	-	56960419	57110974	31.4902	12.0275	20.1487
ENSG00000236776	RPL21P23	1	+	57004124	57004583	7.36087	1.60336	2.68599
ENSG00000224980	RP11-377K22.3	1	-	57051285	57051915	0	0	0
ENSG00000225475	RP11-377K22.2	1	-	57085082	57085222	0	0	0
ENSG00000162409	PRKAA2	1	+	57110995	57181008	7.62812	1.66157	2.78351
ENSG00000229913	RP11-378I13.1	1	-	57289352	57292593	2.69079	0.586114	0.981871
ENSG00000187889	C1orf168	1	-	57184477	57285369	1.85495	0.597118	1.00031
ENSG00000157131	C8A	1	+	57320479	57383894	1.81409	0.39515	0.661964
ENSG00000184292	TACSTD2	1	-	59041099	59043166	135.474	29.5092	49.4345
ENSG00000021852	C8B	1	-	57394883	57431813	1.11103	0.604628	1.01289
ENSG00000236341	RP5-1103B4.3	1	+	57429559	57462430	0	0	0
ENSG00000221591	AL161740.1	1	+	57431953	57432035	0	0	0
ENSG00000173406	DAB1	1	-	57460451	59012406	0.054172	0.352348	0.590261
ENSG00000227935	RP6-102O10.1	1	+	57852248	57853122	0	0	0
ENSG00000236888	RPS20P5	1	-	58071519	58071878	0.911111	0.19846	0.332465
ENSG00000238773	AL137855.1	1	+	58222756	58222848	0	0	0
ENSG00000226759	DAB1-AS1	1	+	58326204	58346577	0.808091	1.07565	1.80195
ENSG00000229887	HNRNPA1P6	1	-	58513847	58514963	0.264797	0.057679	0.096625
ENSG00000223416	RPS26P15	1	-	58521805	58522152	0.408046	0.088882	0.148896
ENSG00000235038	RP11-393I23.4	1	+	58525811	58545946	0	0	0
ENSG00000230546	RP11-393I23.3	1	+	58550091	58550231	0	0	0
ENSG00000233216	RP11-414C16.1	1	-	58694354	58694675	2.32919	0.50735	0.849925
ENSG00000162600	OMA1	1	-	58881056	59012474	0.997925	5.21826	8.74174
ENSG00000185839	RP4-592A1.2	1	-	59096513	59097202	40.6304	11.8346	19.8256
ENSG00000162601	MYSM1	1	-	59120411	59165764	49.3905	21.9025	36.6916
ENSG00000264081	AL136985.1	1	-	59230521	59230607	1.65517	0.360533	0.603974
ENSG00000177606	JUN	1	-	59246465	59249785	418.9	91.2459	152.857
ENSG00000234807	LINC01135	1	+	59250823	59365384	0	0	0
ENSG00000272226	RP11-63G10.3	1	-	59278480	59279014	21.9383	4.77866	8.00531
ENSG00000231740	RP11-63G10.2	1	-	59304120	59316926	4.59241	1.00033	1.67577
ENSG00000232453	RP4-794H19.1	1	-	59348540	59362375	0	0	0
ENSG00000230812	RP4-794H19.4	1	+	59486059	59510286	0	0	0
ENSG00000241042	RP11-145M4.1	1	-	59520069	59521721	0	0	0
ENSG00000235215	RP11-145M4.2	1	-	59521671	59543788	0	0	0
ENSG00000237352	RP11-145M4.3	1	+	59522315	59553867	0	0	0
ENSG00000270457	RP11-467C18.1	1	-	59754975	59755312	0	0	0
ENSG00000172456	FGGY	1	+	59762310	60233347	0.716232	8.83556	14.8015
ENSG00000266150	MIR4711	1	-	60198899	60198968	2.82857	0.616126	1.03215
ENSG00000226883	RP4-782L23.2	1	-	60220419	60254854	0	0	0
ENSG00000231816	RP4-782L23.1	1	+	60238467	60254520	4.4351	0.966064	1.61837
ENSG00000134709	HOOK1	1	+	60280458	60342050	4.40521	2.44196	4.09083
ENSG00000134716	CYP2J2	1	-	60358980	60392462	2.11371	0.68626	1.14964
ENSG00000265535	RN7SL475P	1	-	60440431	60440726	0.087838	0.019133	0.032052
ENSG00000162598	C1orf87	1	-	60452941	60539442	1.70308	0.767732	1.28612
ENSG00000238242	RP11-575B7.3	1	+	60580547	60615351	0	0	0
ENSG00000226476	RP11-776H12.1	1	-	61005921	61106163	0	0	0
ENSG00000231252	RP11-436K8.1	1	-	61125303	61291256	0	0	0
ENSG00000162599	NFIA	1	+	61330931	61928465	5.31843	13.3264	22.3247
ENSG00000237928	RP4-668G5.1	1	-	61405911	61436448	0	0	0
ENSG00000263380	AC096534.1	1	-	61549127	61549202	0	0	0
ENSG00000270742	RP4-802A10.1	1	+	61590405	61590874	39.7979	8.66887	14.5223
ENSG00000237853	RP5-833A20.1	1	-	61714617	61719182	14.8927	4.48578	7.51468
ENSG00000162604	TM2D1	1	-	62146718	62191095	9.06821	14.6038	24.4646
ENSG00000240563	L1TD1	1	+	62660503	62678000	0	0	0
ENSG00000237227	RP5-1155K23.4	1	-	62673808	62674114	4.16938	0.908185	1.52141
ENSG00000200174	Y_RNA	1	+	62677229	62677338	0	0	0
ENSG00000271200	RP11-430G17.3	1	-	62207670	62208096	0	0	0
ENSG00000132849	INADL	1	+	62208149	62629592	13.3017	28.5981	47.9082
ENSG00000200575	RNU6-414P	1	+	62282091	62282194	51.9712	11.3205	18.9643
ENSG00000212360	RNU6-1177P	1	+	62318171	62318274	11.2404	2.44841	4.10163
ENSG00000236646	LAMTOR5P1	1	+	62504514	62504783	0.792593	0.172644	0.289218
ENSG00000242860	RN7SL180P	1	+	62538120	62538411	4.5137	0.983185	1.64705
ENSG00000263908	MIR3116-2	1	+	62544458	62544531	5.55405	1.2098	2.02668
ENSG00000132854	KANK4	1	-	62702651	62785085	3.22592	0.951789	1.59446
ENSG00000201153	RNU6-371P	1	-	62763821	62763928	0	0	0
ENSG00000162607	USP1	1	+	62901968	62917475	9.06095	3.28996	5.51141
ENSG00000116641	DOCK7	1	-	62920399	63153969	8.27329	7.51843	12.595
ENSG00000270549	RP11-293K19.1	1	+	62996307	62996544	0.932773	0.203179	0.34037
ENSG00000132855	ANGPTL3	1	+	63063158	63071830	5.89938	1.48888	2.49421
ENSG00000269624	AL138847.1	1	+	63073437	63075249	4.77717	1.04057	1.74319
ENSG00000213703	RP5-849H19.2	1	-	63106793	63107338	2.163	0.471151	0.789282
ENSG00000235545	RP11-230B22.1	1	+	63154153	63176365	0	0	0
ENSG00000125703	ATG4C	1	+	63249806	63331184	0.654442	1.04648	1.75309
ENSG00000227485	RP11-5P4.2	1	+	63489878	63491329	0	0	0
ENSG00000252259	RNA5SP49	1	-	63652007	63652121	2.6087	0.568232	0.951915
ENSG00000224209	LINC00466	1	-	63655660	63782902	0	0	0
ENSG00000228734	RP11-335E6.3	1	+	63715591	63717442	0	0	0
ENSG00000223683	AL138935.1	1	+	63727784	63728378	0.789916	0.172061	0.288241
ENSG00000230798	RP4-792G4.2	1	-	63786555	63790112	0	0	0
ENSG00000187140	FOXD3	1	+	63788730	63790797	0.007737	0.001685	0.002823
ENSG00000252784	Y_RNA	1	+	63803934	63804043	0	0	0
ENSG00000236674	RP4-792G4.3	1	-	63825494	63826850	0	0	0
ENSG00000088035	ALG6	1	+	63833261	63904233	4.34667	2.798	4.68728
ENSG00000142856	ITGB3BP	1	-	63906441	64059392	2.41992	7.79937	13.0657
ENSG00000203965	EFCAB7	1	+	63989043	64038364	4.98108	5.77448	9.67353
ENSG00000264271	RN7SL488P	1	-	63995288	63995569	7.21631	1.57187	2.63324
ENSG00000251720	RNU7-123P	1	-	64002382	64002441	0	0	0
ENSG00000116652	DLEU2L	1	+	64014588	64015405	0	0	0
ENSG00000079739	PGM1	1	+	64058947	64125916	3.63892	15.1282	25.3431
ENSG00000244256	RN7SL130P	1	+	64121414	64121716	1.12871	0.245859	0.411868
ENSG00000185483	ROR1	1	+	64239693	64647181	0.228568	4.34268	7.27496
ENSG00000177452	RP4-597J3.1	1	-	64254392	64254975	16.6524	3.62726	6.07647
ENSG00000228056	CFL1P3	1	-	64308862	64309356	25.4929	5.60959	9.39732
ENSG00000207190	RNU6-809P	1	-	64494566	64494672	0	0	0
ENSG00000200508	Y_RNA	1	-	64532312	64532413	3.17647	0.691906	1.1591
ENSG00000223949	RP11-24J23.2	1	-	64560125	64636980	2.48715	1.31175	2.19747
ENSG00000177414	UBE2U	1	+	64669310	64733051	0.40704	0.819012	1.37203
ENSG00000238653	RNU7-62P	1	-	64850081	64850142	0	0	0
ENSG00000158966	CACHD1	1	+	64936428	65158741	1.44959	4.0554	6.7937
ENSG00000264470	MIR4794	1	+	65045530	65045606	8.18182	1.78218	2.98555
ENSG00000162437	RAVER2	1	+	65210778	65298915	5.30857	1.59593	2.67353
ENSG00000162434	JAK1	1	-	65298912	65432187	45.1369	24.448	40.9558
ENSG00000234784	RP11-182I10.1	1	+	65384126	65384366	37.0207	8.06395	13.5089
ENSG00000233877	RP11-182I10.2	1	+	65407662	65408048	7.56848	1.64858	2.76174
ENSG00000226891	RP11-182I10.3	1	-	65437908	65468159	1.43832	1.99194	3.33694
ENSG00000185031	SLC2A3P2	1	-	65450291	65451770	19.8439	4.32245	7.24106
ENSG00000272506	RP4-535B20.4	1	-	65469153	65469770	32.0566	6.98265	11.6975
ENSG00000212257	RNU6-1176P	1	-	65488651	65488757	57.1215	12.4423	20.8437
ENSG00000265996	MIR3671	1	-	65523438	65523525	19.4773	4.24259	7.10727
ENSG00000199135	MIR101-1	1	-	65524117	65524191	0	0	0
ENSG00000231485	RP4-535B20.1	1	-	65532310	65533420	0	0	0
ENSG00000235804	RP4-535B20.2	1	-	65543096	65543814	0	0	0
ENSG00000162433	AK4	1	+	65613232	65697828	0.927201	1.54048	2.58065
ENSG00000231622	RP4-700A9.1	1	+	65620163	65620333	2.83041	0.616526	1.03282
ENSG00000116675	DNAJC6	1	+	65713902	65881552	0.195535	1.34167	2.2476
ENSG00000229294	RP5-1044H5.1	1	-	65745139	65772204	5.45117	1.18739	1.98914
ENSG00000234144	COX6CP13	1	-	65764438	65764663	11.885	2.58881	4.33683
ENSG00000222624	RNU2-15P	1	+	65881499	65881689	0	0	0
ENSG00000239319	RN7SL854P	1	-	66226743	66227035	13.5461	2.95064	4.94297
ENSG00000116678	LEPR	1	+	65886248	66107242	1.28054	3.08757	5.17237
ENSG00000213625	LEPROT	1	+	65886270	65901690	58.0015	17.7081	29.665
ENSG00000237852	RP4-630A11.3	1	+	65952089	65959871	3.7896	0.825459	1.38283
ENSG00000238931	snoU13	1	+	66037232	66037335	0	0	0
ENSG00000224570	RP11-430H12.2	1	-	66041812	66044063	1.24764	0.271763	0.455263
ENSG00000184588	PDE4B	1	+	66258197	66840259	0.531619	15.76	26.4014
ENSG00000227466	RP11-397C12.1	1	-	66508183	66516401	2.30483	0.502042	0.841033
ENSG00000223152	RNU4-88P	1	-	66560144	66560229	0	0	0
ENSG00000152760	TCTEX1D1	1	+	67218142	67244470	2.17173	0.914878	1.53262
ENSG00000118473	SGIP1	1	+	66999066	67213982	2.68786	7.72938	12.9484
ENSG00000264720	MIR3117	1	+	67094123	67094200	0.192308	0.041889	0.070173
ENSG00000248458	AL139147.1	1	-	67131547	67142710	6.56414	1.42982	2.39526
ENSG00000221655	AL354978.1	1	-	67196650	67196741	0	0	0
ENSG00000235200	RP4-763G1.2	1	+	67995313	67998012	0	0	0
ENSG00000238139	RP11-393N21.1	1	+	68026756	68027129	14.6872	3.19919	5.35936
ENSG00000116717	GADD45A	1	+	68150744	68154021	43.4413	16.0035	26.8095
ENSG00000152763	WDR78	1	-	67278568	67390570	0.618514	2.8805	4.82548
ENSG00000231080	RP11-342H21.2	1	+	67292625	67294241	0	0	0
ENSG00000198160	MIER1	1	+	67390578	67454302	11.0824	18.6933	31.3154
ENSG00000116704	SLC35D1	1	-	67465015	67519782	15.7511	5.45837	9.14398
ENSG00000203963	C1orf141	1	-	67557848	67697536	0	0	0
ENSG00000252433	SNORA31	1	-	67568328	67568462	0	0	0
ENSG00000162594	IL23R	1	+	67632083	67725662	0	0	0
ENSG00000253074	RNU6-586P	1	+	67661823	67661926	0	0	0
ENSG00000221733	AL109843.1	1	-	67705123	67705210	0	0	0
ENSG00000252116	RNU4ATAC4P	1	-	67733284	67733409	0	0	0
ENSG00000228523	RP4-763G1.1	1	+	67743735	67744462	0	0	0
ENSG00000081985	IL12RB2	1	+	67773047	67862583	6.83511	1.55996	2.61329
ENSG00000142864	SERBP1	1	-	67873493	67896098	41.7133	21.5589	36.1159
ENSG00000223263	RNU6-387P	1	+	67882897	67883001	1.61905	0.352665	0.590792
ENSG00000229133	RPS7P4	1	-	68708157	68708738	0.879725	0.191624	0.321012
ENSG00000116745	RPE65	1	-	68894505	68915642	0	0	0
ENSG00000024526	DEPDC1	1	-	68939835	68962904	0	0	0
ENSG00000233589	RP4-694A7.2	1	+	68944812	68949222	0	0	0
ENSG00000234264	RP4-694A7.4	1	+	68962359	69004310	0	0	0
ENSG00000225167	TXNP2	1	-	68980058	68980352	0	0	0
ENSG00000172380	GNG12	1	-	68167149	68299150	43.5343	10.4721	17.5431
ENSG00000238778	RNU7-80P	1	-	68238276	68238336	68.6721	14.9583	25.0585
ENSG00000232284	GNG12-AS1	1	+	68297986	68668670	1.00485	4.6688	7.82128
ENSG00000235055	RP4-609E1.2	1	+	68509013	68509916	0	0	0
ENSG00000162595	DIRAS3	1	-	68511645	68517314	0	0	0
ENSG00000228431	ARL5AP3	1	-	68515043	68515428	0.11399	0.02483	0.041595
ENSG00000263542	AL157407.1	1	+	68523860	68523945	0	0	0
ENSG00000116729	WLS	1	-	68564142	68698803	3.05789	10.6405	17.8252
ENSG00000234383	CTBP2P8	1	-	68627444	68628773	8.81128	1.91929	3.21524
ENSG00000221203	MIR1262	1	-	68649201	68649293	19.2581	4.19484	7.02728
ENSG00000271992	RP11-42O15.3	1	+	70910754	70911219	0.283262	0.061701	0.103363
ENSG00000033122	LRRC7	1	+	70034081	70617628	1.05296	0.953186	1.5968
ENSG00000270615	RP11-379C1.1	1	-	70072538	70073984	0.906704	0.1975	0.330857
ENSG00000240692	RN7SL538P	1	+	70345275	70345577	4.81518	1.04885	1.75706
ENSG00000229359	PIN1P1	1	+	70385005	70386000	0	0	0
ENSG00000237919	RP11-181B18.1	1	-	70479665	70496905	0	0	0
ENSG00000066557	LRRC40	1	-	70610488	70671303	9.50694	2.07082	3.46909
ENSG00000244389	RN7SL242P	1	-	70645829	70646123	1.25424	0.273201	0.457672
ENSG00000116754	SRSF11	1	+	70671365	70718735	92.985	56.6458	94.8942
ENSG00000228988	RP4-677H15.4	1	-	70684272	70686706	8.36762	1.82265	3.05335
ENSG00000118454	ANKRD13C	1	-	70726271	70820417	28.1212	8.67752	14.5368
ENSG00000197568	HHLA3	1	+	70820488	70851022	7.13584	2.42208	4.05752
ENSG00000226088	RP11-180O5.2	1	-	70825245	70826120	0	0	0
ENSG00000116761	CTH	1	+	70876901	70905534	4.05095	1.04212	1.74578
ENSG00000237033	CASP3P1	1	-	71126340	71126948	0	0	0
ENSG00000229051	RP5-952N6.1	1	+	71172136	71252151	0	0	0
ENSG00000226208	RP11-99H8.1	1	-	71181616	71185972	0	0	0
ENSG00000050628	PTGER3	1	-	71318036	71513491	0.110533	0.330633	0.553884
ENSG00000235782	RP3-333A15.1	1	+	71413062	71417176	0	0	0
ENSG00000269933	RP3-333A15.2	1	-	71471537	71472185	0.302003	0.065783	0.110201
ENSG00000235079	ZRANB2-AS1	1	+	71514538	71532867	1.02584	3.31163	5.54772
ENSG00000132485	ZRANB2	1	-	71528974	71546980	73.8231	28.8161	48.2734
ENSG00000207721	MIR186	1	-	71533314	71533399	27.3023	5.94706	9.96264
ENSG00000229956	ZRANB2-AS2	1	+	71547007	71955652	0.008497	0.593129	0.993622
ENSG00000264239	AL360297.1	1	-	71607658	71607751	0	0	0
ENSG00000237726	RP11-386O9.2	1	+	71716682	71717802	4.4749	0.974734	1.6329
ENSG00000226324	RP11-115M14.1	1	-	71832737	71832986	0.8	0.174258	0.291921
ENSG00000172260	NEGR1	1	-	71861623	72748417	3.85059	0.8777	1.47034
ENSG00000231985	RP11-82L20.1	1	+	72036639	72039241	0	0	0
ENSG00000271618	RP11-175G14.2	1	+	72203856	72204037	1.86813	0.406921	0.681683
ENSG00000228853	NEGR1-IT1	1	-	72259915	72302695	0	0	0
ENSG00000233994	GDI2P2	1	+	72740235	72740842	15.153	3.30065	5.52933
ENSG00000225087	RP4-660H19.1	1	-	73214604	73364823	0	0	0
ENSG00000227016	RP11-262K1.1	1	+	73230714	73245974	0	0	0
ENSG00000229636	KRT8P21	1	+	73570475	73571965	0.011402	0.002484	0.004161
ENSG00000251825	RN7SKP19	1	-	73657287	73657538	0.134921	0.029389	0.049233
ENSG00000233973	RP4-598G3.1	1	+	73771853	73820934	0	0	0
ENSG00000178965	C1orf173	1	-	75033795	75139422	1.23458	0.669198	1.12105
ENSG00000234497	RP4-612J11.1	1	+	75055419	75087403	0	0	0
ENSG00000162620	LRRIQ3	1	-	74491699	74663871	0	0	0
ENSG00000254685	FPGT	1	+	74663896	74699770	9.86473	4.18282	7.00715
ENSG00000259030	FPGT-TNNI3K	1	+	74663919	75009666	2.97887	0.817372	1.36928
ENSG00000116783	TNNI3K	1	+	74663947	75010112	0	0	0
ENSG00000237324	RP11-439H8.4	1	-	74807263	74844486	0	0	0
ENSG00000233894	RP4-650F12.2	1	+	74933879	74935227	0	0	0
ENSG00000162621	LRRC53	1	-	74935562	74978298	0	0	0
ENSG00000116791	CRYZ	1	-	75171170	75199092	11.4911	5.26343	8.81742
ENSG00000162623	TYW3	1	+	75198836	75232362	12.2388	4.84783	8.12118
ENSG00000224127	RP11-510C10.2	1	-	75593515	75598743	0	0	0
ENSG00000162624	LHX8	1	+	75594119	75627218	1.56239	0.884782	1.48221
ENSG00000224149	RP11-510C10.3	1	-	75595659	75598261	0	0	0
ENSG00000230863	RP4-595K12.2	1	-	76107031	76107772	0.818059	0.178192	0.29851
ENSG00000178193	RP4-682C21.5	1	-	76175688	76189696	0	0	0
ENSG00000137968	SLC44A5	1	-	75667816	76076801	0	0	0
ENSG00000224493	RP11-87O11.1	1	+	75987247	75987916	1.35821	0.295848	0.495612
ENSG00000252338	RNU6-503P	1	-	76003700	76003804	0	0	0
ENSG00000213579	RP4-595K12.1	1	+	76047784	76048240	0	0	0
ENSG00000117054	ACADM	1	+	76190036	76253260	13.9362	13.9624	23.39
ENSG00000181227	RP4-682C21.2	1	-	76209103	76210461	13.6784	2.99047	5.00971
ENSG00000137955	RABGGTB	1	+	76251879	76260764	37.8968	23.6774	39.665
ENSG00000206620	SNORD45C	1	+	76252757	76252835	0.014966	0.00326	0.005461
ENSG00000207241	SNORD45A	1	+	76253574	76253657	0.511167	0.111344	0.186525
ENSG00000201487	SNORD45B	1	+	76255162	76255233	0.008025	0.001748	0.002928
ENSG00000057468	MSH4	1	+	76262567	76378923	1.15432	0.251436	0.421211
ENSG00000266832	AL445464.1	1	+	76308317	76308402	0	0	0
ENSG00000225605	RP11-550H2.1	1	+	76477009	76485041	0	0	0
ENSG00000230027	RP11-550H2.2	1	+	76507376	76531913	0	0	0
ENSG00000184005	ST6GALNAC3	1	+	76540404	77100286	1.84041	0.422152	0.707198
ENSG00000223905	RP11-335E14.1	1	-	76819268	76819931	3.26506	0.711203	1.19142
ENSG00000272855	RP5-1102E8.3	1	+	77102562	77103024	0	0	0
ENSG00000226415	TPI1P1	1	+	77165474	77166223	105.752	23.0352	38.589
ENSG00000264686	AC104458.1	1	+	77183825	77183926	0	0	0
ENSG00000199921	RNU6-161P	1	+	77218820	77218925	0	0	0
ENSG00000237552	RP11-415A20.1	1	-	77223809	77244952	0	0	0
ENSG00000117069	ST6GALNAC5	1	+	77333126	77531396	0.686511	3.34488	5.60342
ENSG00000221720	AC096951.1	1	+	77473429	77473500	4.86111	1.05886	1.77382
ENSG00000230498	RP4-564M11.2	1	+	77533605	77544167	5.95573	1.29729	2.17325
ENSG00000142892	PIGK	1	-	77554675	77685115	4.51605	1.17997	1.9767
ENSG00000226084	RP4-706A16.3	1	+	77594768	77595384	38.6126	8.85563	14.8351
ENSG00000228187	RP11-363H12.1	1	+	77660510	77661080	2.75306	0.599679	1.0046
ENSG00000154027	AK5	1	+	77747736	78025651	0.102419	0.434464	0.727823
ENSG00000233099	RP11-375A5.1	1	-	77811731	77815270	0	0	0
ENSG00000221664	AC095030.1	1	-	77857107	77857213	0	0	0
ENSG00000251767	RNU7-8P	1	+	77886010	77886071	0	0	0
ENSG00000036549	ZZZ3	1	-	78028101	78149104	13.673	14.567	24.403
ENSG00000251785	RNA5SP20	1	+	78080554	78080637	11.3929	2.48162	4.15726
ENSG00000243437	RN7SL370P	1	+	78111009	78111301	8.14676	1.77455	2.97276
ENSG00000077254	USP33	1	-	78161672	78225537	32.5105	41.7649	69.9655
ENSG00000232672	RP4-706L14.2	1	-	78239550	78240549	0	0	0
ENSG00000180488	FAM73A	1	+	78245309	78344106	8.67433	7.93244	13.2886
ENSG00000222849	RNA5SP21	1	+	78245589	78245684	0.166785	0.03633	0.06086
ENSG00000219201	RP11-181C21.4	1	-	78276507	78277621	27.626	6.23567	10.4461
ENSG00000235613	NSRP1P1	1	+	78312795	78314487	7.97814	1.73782	2.91123
ENSG00000232015	HSPE1P25	1	+	78319040	78319578	36.2351	7.89281	13.2222
ENSG00000235927	NEXN-AS1	1	-	78347033	78355224	5.9843	1.46901	2.46092
ENSG00000162614	NEXN	1	+	78354198	78409580	8.13985	7.19809	12.0584
ENSG00000162613	FUBP1	1	-	78409740	78444794	64.4143	49.172	82.3739
ENSG00000162616	DNAJB4	1	+	78444859	78483648	6.1458	13.129	21.9941
ENSG00000137960	GIPC2	1	+	78445226	78604133	0.275285	0.597185	1.00042
ENSG00000273338	RP11-386I14.4	1	-	78470030	78470238	5.92345	1.29026	2.16147
ENSG00000213561	RP11-386I14.2	1	-	78509067	78509832	0	0	0
ENSG00000251958	RNU6-1102P	1	-	78554672	78554767	0	0	0
ENSG00000213560	RP11-386I14.3	1	+	78557183	78557738	6.96223	1.51653	2.54052
ENSG00000202263	RNA5SP22	1	-	78560491	78560599	0	0	0
ENSG00000237413	RP11-183M13.1	1	+	78695283	78835149	15.7948	4.74934	7.9562
ENSG00000122420	PTGFR	1	+	78769568	79005434	2.44072	0.734624	1.23066
ENSG00000227556	RP11-472F19.1	1	-	78782841	78782947	0.504673	0.109929	0.184156
ENSG00000212308	RNA5SP23	1	-	78840849	78840953	0	0	0
ENSG00000238015	RP4-641G12.3	1	+	79131957	79132380	1.66745	0.363209	0.608455
ENSG00000137959	IFI44L	1	+	79085607	79111830	45.7411	21.9363	36.7482
ENSG00000137965	IFI44	1	+	79115481	79129763	38.226	18.836	31.5545
ENSG00000235400	RP4-641G12.4	1	+	79214758	79216344	0.512917	0.111725	0.187164
ENSG00000230787	PSAT1P3	1	-	79520630	79521740	0.294329	0.064111	0.107401
ENSG00000162618	ELTD1	1	-	79355449	79472403	7.18571	1.56521	2.62207
ENSG00000235011	RP4-726F1.1	1	+	79789454	79790548	0	0	0
ENSG00000235756	RP11-339A11.1	1	-	80557788	80558922	0.015859	0.003454	0.005787
ENSG00000236407	HMGB1P18	1	+	80749037	80749655	14.3344	3.12236	5.23064
ENSG00000234108	RP11-115A15.2	1	+	80961588	80961918	0.042296	0.009213	0.015434
ENSG00000224326	RP11-115A15.1	1	-	81000663	81050048	0	0	0
ENSG00000234184	RP5-887A10.1	1	+	81001440	81112473	0	0	0
ENSG00000227937	MTND2P30	1	+	81546475	81546856	1.21466	0.26458	0.44323
ENSG00000235089	RP3-445O10.1	1	+	81674253	81674895	0.461897	0.100612	0.168547
ENSG00000223026	RN7SKP247	1	+	81717474	81717781	0.071429	0.015559	0.026065
ENSG00000233290	RP11-147G16.1	1	-	82680904	82726817	0	0	0
ENSG00000117114	LPHN2	1	+	81771845	82458120	2.70964	5.39033	9.02999
ENSG00000224494	HNRNPA3P14	1	+	81892141	81893290	0.526956	0.114783	0.192287
ENSG00000227288	RP5-837I24.1	1	+	81967479	81969153	2.57075	0.559966	0.938067
ENSG00000227960	RP5-837I24.6	1	+	81970784	81971981	0	0	0
ENSG00000234953	RP5-837I24.2	1	-	81979565	82023387	0	0	0
ENSG00000242598	MED28P8	1	-	82022806	82023517	0	0	0
ENSG00000236676	RP5-837I24.4	1	-	82051626	82091398	0	0	0
ENSG00000234683	RP5-837I24.5	1	-	82061842	82062191	0.462857	0.100821	0.168897
ENSG00000215875	ST13P20	1	+	82187378	82188753	0	0	0
ENSG00000230817	RP4-601K24.1	1	+	83368866	83632498	0	0	0
ENSG00000236268	RP11-170N11.1	1	-	83439565	83451891	0	0	0
ENSG00000233008	RP11-475O6.1	1	-	84041459	84326706	0.155247	0.802187	1.34384
ENSG00000237076	RP5-836J3.1	1	+	84255963	84267148	0	0	0
ENSG00000223231	AL035706.1	1	+	84259560	84259653	0	0	0
ENSG00000229486	RP4-552O12.1	1	-	84481548	84484054	0	0	0
ENSG00000137941	TTLL7	1	-	84330711	84464833	3.20176	1.70046	2.84865
ENSG00000233061	TTLL7-IT1	1	-	84444801	84449983	5.71106	1.244	2.08397
ENSG00000271576	RP11-486G15.2	1	-	84542014	84543614	1.24047	0.270203	0.45265
ENSG00000142875	PRKACB	1	+	84543745	84704181	1.79267	4.03278	6.7558
ENSG00000213540	RP11-486G15.1	1	+	84551424	84551916	13.2515	2.88648	4.83549
ENSG00000137976	DNASE2B	1	+	84864215	84880701	0	0	0
ENSG00000203943	SAMD13	1	+	84764049	84855640	0	0	0
ENSG00000249237	RP11-376N17.4	1	+	84810361	84815622	0	0	0
ENSG00000240520	UOX	1	-	84831111	84863514	0	0	0
ENSG00000117133	RPF1	1	+	84944942	84963473	9.71296	2.87462	4.81563
ENSG00000174021	GNG5	1	-	84964008	84972248	37.1334	10.722	17.9618
ENSG00000122432	SPATA1	1	+	84971974	85031877	2.05579	2.34438	3.92736
ENSG00000117151	CTBS	1	-	85015289	85040163	11.4479	3.10575	5.20282
ENSG00000223254	Y_RNA	1	+	85729979	85730085	6.11215	1.33136	2.23033
ENSG00000162642	C1orf52	1	-	85715639	85725355	5.22332	1.56449	2.62087
ENSG00000180869	C1orf180	1	-	85093913	85100703	0	0	0
ENSG00000232622	RP11-484D4.3	1	-	85101841	85102789	0	0	0
ENSG00000117155	SSX2IP	1	-	85109390	85156486	3.37672	1.18041	1.97745
ENSG00000251899	AC104169.1	1	-	85258751	85258882	0	0	0
ENSG00000171517	LPAR3	1	-	85277285	85358896	0	0	0
ENSG00000153898	MCOLN2	1	-	85391268	85462796	13.3685	4.92279	8.24677
ENSG00000162643	WDR63	1	+	85464830	85598821	0.411104	0.344181	0.576579
ENSG00000055732	MCOLN3	1	-	85483765	85514182	7.4498	3.79912	6.36437
ENSG00000266110	MIR4423	1	+	85599477	85599556	0	0	0
ENSG00000097096	SYDE2	1	-	85622556	85666729	10.5886	3.33954	5.59447
ENSG00000142867	BCL10	1	-	85731931	85742773	17.7301	3.862	6.46971
ENSG00000223653	RP11-131L23.1	1	+	85742398	85913807	16.1546	8.0965	13.5634
ENSG00000264380	AL590113.1	1	+	85750293	85750356	0	0	0
ENSG00000153904	DDAH1	1	-	85784164	86043933	2.45171	23.1863	38.8422
ENSG00000199459	Y_RNA	1	-	85900858	85900967	1.45454	0.316832	0.530765
ENSG00000273264	RP11-131L23.2	1	+	85932978	85933343	16.5164	3.59764	6.02685
ENSG00000272691	RP11-290M5.4	1	-	86044183	86044425	0.156379	0.034063	0.057063
ENSG00000142871	CYR61	1	+	86046444	86049645	260.011	71.1248	119.15
ENSG00000199934	SNORD81	1	+	86057963	86058039	0	0	0
ENSG00000230285	RP11-290M5.2	1	+	86064814	86066417	0	0	0
ENSG00000117174	ZNHIT6	1	-	86115106	86174116	17.1756	3.81322	6.38798
ENSG00000171502	COL24A1	1	-	86194916	86622626	3.48379	1.49309	2.50126
ENSG00000201620	RNA5SP51	1	-	86349363	86349481	0	0	0
[truncated: 55,913 more rows]

## Sheet: T2
Gene ID	Gene Name	Reference	Strand	Start	End	Coverage	FPKM	TPM
ENSG00000228037	RP3-395M20.9	1	+	2512999	2515972	10.3275	1.52398	0.817753
ENSG00000169717	ACTRT2	1	+	2938046	2939465	0.066197	0.009768	0.005242
ENSG00000177133	LINC00982	1	-	2976179	2985001	0.302321	0.062174	0.033362
ENSG00000256761	AL008733.1	1	-	2978523	2978959	0	0	0
ENSG00000142611	PRDM16	1	+	2985732	3355185	0.636238	0.194028	0.104113
ENSG00000226286	RP1-163G9.2	1	-	3049491	3050273	3.22175	0.47542	0.255105
ENSG00000272235	RP11-22L13.1	1	-	3223200	3226660	0.487142	0.071886	0.038573
ENSG00000157870	FAM213B	1	+	2517930	2522908	32.7368	6.40175	3.4351
ENSG00000142606	MMEL1	1	-	2522078	2564481	0.546043	0.410459	0.220248
ENSG00000237058	RP13-436F16.1	1	+	2564007	2568059	0	0	0
ENSG00000215912	TTC34	1	-	2567415	2718286	13.2631	3.58473	1.92352
ENSG00000233304	RP13-614K11.1	1	+	4000673	4015322	0.718566	0.674963	0.362177
ENSG00000226374	RP13-614K11.2	1	-	4007209	4009040	1.67343	0.246941	0.132506
ENSG00000235054	RP5-1166F10.1	1	+	4472111	4484747	0	0	0
ENSG00000196581	AJAP1	1	+	4714792	4852594	3.24562	1.08221	0.580703
ENSG00000130762	ARHGEF16	1	+	3370990	3397677	32.7836	11.7443	6.30187
ENSG00000272088	RP11-168F9.2	1	+	3403810	3404191	3.29319	0.485963	0.260762
ENSG00000162591	MEGF6	1	-	3406484	3528059	3.64693	5.21412	2.79784
ENSG00000207776	MIR551A	1	-	3477259	3477354	0.4375	0.06456	0.034642
ENSG00000238260	RP11-46F15.2	1	-	3539754	3541307	2.59968	0.383624	0.205848
ENSG00000158109	TPRG1L	1	+	3541566	3546691	33.1102	4.88594	2.62174
ENSG00000116213	WRAP73	1	-	3547331	3569325	46.4331	20.8769	11.2023
ENSG00000078900	TP73	1	+	3569084	3652765	47.345	47.8748	25.6891
ENSG00000227589	RP5-1092A11.5	1	-	3575502	3585336	55.9178	8.25156	4.42769
ENSG00000235131	RP5-1092A11.2	1	-	3628764	3630862	46.3903	6.84563	3.67329
ENSG00000227372	TP73-AS1	1	-	3652548	3663900	41.2293	9.59746	5.14989
ENSG00000162592	CCDC27	1	+	3668962	3688209	0.843831	0.132647	0.071177
ENSG00000235169	SMIM1	1	+	3689352	3692546	4.46122	1.19346	0.640396
ENSG00000130764	LRRC47	1	-	3696784	3713068	74.5829	12.8038	6.87038
ENSG00000266075	RN7SL574P	1	+	3699379	3699673	4.62373	0.682305	0.366117
ENSG00000272153	RP1-286D6.5	1	+	3701572	3702102	18.3926	2.71413	1.45637
ENSG00000116198	CEP104	1	-	3728645	3773778	32.384	12.178	6.53455
ENSG00000169598	DFFB	1	+	3773845	3801993	13.486	3.0194	1.62017
ENSG00000264428	AL691523.1	1	+	3800628	3800697	0.000199	2.9e-05	1.6e-05
ENSG00000198912	C1orf174	1	-	3805689	3816857	24.2088	7.42858	3.98609
ENSG00000236423	LINC01134	1	+	3816936	3833789	3.60701	1.25231	0.671976
ENSG00000223972	DDX11L1	1	+	11869	14412	1.5427	0.264587	0.141975
ENSG00000227232	WASH7P	1	-	14363	29806	32.339	5.58139	2.99491
ENSG00000243485	MIR1302-10	1	+	29554	31109	0.046033	0.009741	0.005227
ENSG00000237613	FAM138A	1	-	34554	36081	0	0	0
ENSG00000268020	OR4G4P	1	+	52473	54936	0	0	0
ENSG00000240361	OR4G11P	1	+	62948	63887	0	0	0
ENSG00000186092	OR4F5	1	+	69091	70008	0	0	0
ENSG00000238009	RP11-34P13.7	1	-	89295	133566	0.011462	0.024721	0.013265
ENSG00000239945	RP11-34P13.8	1	-	89551	91105	0	0	0
ENSG00000233750	CICP27	1	+	131025	134836	0.76068	0.11225	0.060232
ENSG00000237683	AL627309.1	1	-	134901	139379	10.921	1.61157	0.864751
ENSG00000268903	RP11-34P13.15	1	-	135141	135895	0.499143	0.073657	0.039523
ENSG00000269981	RP11-34P13.16	1	-	137682	137965	0.064482	0.009515	0.005106
ENSG00000239906	RP11-34P13.14	1	-	139790	140339	0	0	0
ENSG00000241860	RP11-34P13.13	1	-	141474	173862	0.432123	0.220628	0.118386
ENSG00000222623	RNU6-1100P	1	-	157784	157887	0	0	0
ENSG00000241599	RP11-34P13.9	1	+	160446	161525	0	0	0
ENSG00000228463	AP006222.2	1	-	227615	267253	0.49094	0.22251	0.119396
ENSG00000241670	AP006222.1	1	-	228292	228775	0.599174	0.127363	0.068342
ENSG00000237094	RP4-669L17.10	1	+	317720	453948	0	0	0
ENSG00000250575	RP4-669L17.8	1	+	326096	328112	0.277643	0.040971	0.021984
ENSG00000233653	CICP7	1	-	329431	332236	0	0	0
ENSG00000224813	RP4-669L17.4	1	+	334126	334305	0	0	0
ENSG00000235249	OR4F29	1	+	367640	368634	0	0	0
ENSG00000269732	WBP1LP7	1	-	379105	379467	0	0	0
ENSG00000256186	AL732372.1	1	-	450820	450910	0	0	0
ENSG00000236601	RP4-669L17.2	1	-	453633	460480	0	0	0
ENSG00000236743	RP5-857K21.15	1	+	459656	461954	0	0	0
ENSG00000236679	RP4-669L17.1	1	+	470971	471355	0	0	0
ENSG00000231709	RP5-857K21.1	1	-	521369	523833	0	0	0
ENSG00000235146	RP5-857K21.2	1	+	523009	530148	0	0	0
ENSG00000239664	RP5-857K21.3	1	-	529833	532878	0	0	0
ENSG00000230021	RP5-857K21.4	1	-	536816	659930	0.039031	0.235012	0.126105
ENSG00000223659	RP5-857K21.5	1	-	562757	564390	0	0	0
ENSG00000225972	MTND1P23	1	+	564442	564813	109.608	16.1743	8.67897
ENSG00000225630	MTND2P28	1	+	565020	566063	752.918	111.105	59.6177
ENSG00000237973	hsa-mir-6723	1	+	566454	567996	48.9365	7.22136	3.8749
ENSG00000229344	RP5-857K21.7	1	+	568137	568818	6.3871	0.942518	0.505745
ENSG00000240409	MTATP8P1	1	+	568915	569121	0	0	0
ENSG00000248527	MTATP6P1	1	+	569076	569756	0	0	0
ENSG00000198744	RP5-857K21.11	1	+	569756	570302	12.596	1.85874	0.997377
ENSG00000268663	WBP1LP6	1	+	610222	610645	0.584906	0.086312	0.046314
ENSG00000185097	OR4F16	1	-	621059	622053	0	0	0
ENSG00000229376	CICP3	1	+	657472	660283	3.31733	0.489524	0.262673
ENSG00000224956	RP11-206L10.1	1	-	661611	663527	30.0162	4.42937	2.37675
ENSG00000235373	RP11-206L10.3	1	-	677193	685396	1.75494	0.258969	0.13896
ENSG00000223181	RNU6-1199P	1	-	693613	693716	2.5	0.368915	0.197956
ENSG00000240618	RP11-206L10.5	1	-	694412	700305	1.2053	0.177861	0.095438
ENSG00000229905	RP11-206L10.4	1	+	696291	697369	0.642544	0.094818	0.050878
ENSG00000228327	RP11-206L10.2	1	-	700237	714006	33.9722	5.01314	2.69
ENSG00000237491	RP11-206L10.9	1	+	714150	745440	2.2358	9.89307	5.30851
ENSG00000230092	RP11-206L10.8	1	-	736259	745541	11.9885	1.7691	0.949278
ENSG00000269831	AL669831.1	1	-	738532	739137	6.64341	0.980341	0.52604
ENSG00000240453	RP11-206L10.10	1	-	745489	753092	0	0	0
ENSG00000177757	FAM87B	1	+	752751	755214	9.2356	1.36286	0.731295
ENSG00000225880	LINC00115	1	-	761586	762902	27.4153	4.10479	2.20258
ENSG00000228794	LINC01128	1	+	762988	794826	10.857	13.6377	7.31783
ENSG00000230368	FAM41C	1	-	803451	812283	3.68138	0.882107	0.473329
ENSG00000234711	TUBB8P11	1	+	808672	809729	1.20416	0.177693	0.095348
ENSG00000269308	AL645608.2	1	+	818043	819983	0	0	0
ENSG00000272438	RP11-54O7.16	1	+	840214	851356	5.84615	0.862693	0.462911
ENSG00000230699	RP11-54O7.1	1	+	846815	850328	8.21446	1.21217	0.650439
ENSG00000241180	RP11-54O7.2	1	+	849551	850351	0.256003	0.037777	0.020271
ENSG00000223764	RP11-54O7.3	1	-	852245	856396	6.4328	0.949263	0.509364
ENSG00000187634	SAMD11	1	+	860260	879955	17.8511	9.36077	5.02288
ENSG00000268179	AL645608.1	1	-	861264	866445	2.49262	0.367827	0.197372
ENSG00000188976	NOC2L	1	-	879584	894689	54.1258	16.8157	9.02313
ENSG00000187961	KLHL17	1	+	895967	901095	23.9732	7.56856	4.0612
ENSG00000187583	PLEKHN1	1	+	901877	911245	1.66255	0.34197	0.183497
ENSG00000187642	C1orf170	1	-	910579	917497	2.39792	0.362002	0.194246
ENSG00000272512	RP11-54O7.17	1	-	931346	933431	44.2699	6.53273	3.50539
ENSG00000188290	HES4	1	-	934342	935552	174.347	28.6944	15.3971
ENSG00000231702	RP11-54O7.10	1	-	943456	943609	4.99351	0.736871	0.395397
ENSG00000224969	RP11-54O7.11	1	-	947377	948573	3.50955	0.517891	0.277894
ENSG00000187608	ISG15	1	+	948803	949920	170.582	25.1721	13.5071
ENSG00000188157	AGRN	1	+	955503	991496	67.4779	19.4406	10.4316
ENSG00000242590	RP11-54O7.14	1	+	990413	991496	0	0	0
ENSG00000217801	RP11-465B22.3	1	+	995114	1004735	2.29279	1.36313	0.731443
ENSG00000273443	RP11-54O7.18	1	-	997588	998668	4.9725	0.733771	0.393733
ENSG00000237330	RNF223	1	-	1006346	1009687	1.42061	0.209634	0.112487
ENSG00000131591	C1orf159	1	-	1017198	1051741	8.96353	19.4066	10.4134
ENSG00000223823	RP11-465B22.5	1	+	1072397	1079436	31.2123	4.60588	2.47146
ENSG00000207730	MIR200B	1	+	1102484	1102578	78.6421	11.6049	6.22706
ENSG00000207607	MIR200A	1	+	1103243	1103332	69.3111	10.228	5.48821
ENSG00000198976	MIR429	1	+	1104385	1104467	130.229	19.2174	10.3118
ENSG00000272141	RP11-465B22.8	1	+	1104737	1105723	183.156	27.0276	14.5027
ENSG00000205231	TTLL10-AS1	1	-	1108436	1114935	14.6188	2.15723	1.15755
ENSG00000162571	TTLL10	1	+	1109264	1133315	22.1967	7.92273	4.25125
ENSG00000186891	TNFRSF18	1	-	1138888	1142071	6.90365	1.44062	0.773021
ENSG00000186827	TNFRSF4	1	-	1146706	1149518	12.9605	2.59265	1.39118
ENSG00000078808	SDF4	1	-	1152288	1167411	90.504	37.2046	19.9636
ENSG00000176022	B3GALT6	1	+	1167629	1170421	49.5446	7.31109	3.92305
ENSG00000184163	FAM132A	1	-	1177826	1182102	5.20513	1.81603	0.974459
ENSG00000260179	RP5-902P8.12	1	-	1185157	1186714	5.22336	0.77079	0.413597
ENSG00000160087	UBE2J2	1	-	1189289	1209265	65.386	47.1771	25.3147
ENSG00000230415	RP5-902P8.10	1	+	1210603	1215800	9.8538	2.2065	1.18398
ENSG00000162572	SCNN1D	1	+	1215816	1227409	9.32864	2.22152	1.19204
ENSG00000131584	ACAP3	1	-	1227756	1244989	128.268	61.1673	32.8217
ENSG00000169972	PUSL1	1	+	1243947	1247057	58.7486	16.43	8.81614
ENSG00000127054	CPSF3L	1	-	1246965	1260071	76.282	67.6953	36.3245
ENSG00000240731	RP5-890O3.9	1	-	1252961	1254069	81.069	11.963	6.41922
ENSG00000224051	GLTPD1	1	+	1260136	1264277	28.8469	8.46841	4.54405
ENSG00000169962	TAS1R3	1	+	1266694	1270686	6.49132	0.957898	0.513997
ENSG00000107404	DVL1	1	-	1270656	1284730	64.7565	12.7854	6.86052
ENSG00000162576	MXRA8	1	-	1288069	1297157	30.3714	9.48799	5.09115
ENSG00000175756	AURKAIP1	1	-	1309110	1310875	96.2146	26.8539	14.4095
ENSG00000223663	RP5-890O3.3	1	+	1314046	1314412	2.08174	0.307195	0.164837
ENSG00000221978	CCNL2	1	-	1321091	1334708	132.821	82.969	44.5202
ENSG00000224870	RP4-758J18.2	1	+	1334902	1337426	45.4868	9.72146	5.21642
ENSG00000242485	MRPL20	1	-	1337288	1342693	78.2335	31.1461	16.7126
ENSG00000264293	RN7SL657P	1	-	1340841	1341132	0.098473	0.014531	0.007797
ENSG00000272455	RP4-758J18.13	1	+	1344476	1345998	16.8352	2.4843	1.33305
ENSG00000235098	ANKRD65	1	-	1353800	1357149	79.3386	19.989	10.7259
ENSG00000225905	RP4-758J18.7	1	+	1355625	1358071	9.88358	1.45848	0.782603
ENSG00000205116	TMEM88B	1	+	1361508	1363167	7.63415	1.12654	0.604489
ENSG00000225285	RP4-758J18.10	1	-	1365919	1369953	5.49001	1.44764	0.776788
ENSG00000179403	VWA1	1	+	1370241	1378262	55.5235	12.2996	6.5998
ENSG00000215915	ATAD3C	1	+	1385069	1405538	11.3114	2.75303	1.47725
ENSG00000160072	ATAD3B	1	+	1407143	1433228	36.747	12.9966	6.97382
ENSG00000197785	ATAD3A	1	+	1447531	1470067	20.4507	8.45659	4.53771
ENSG00000205090	TMEM240	1	-	1470554	1475833	21.7527	3.36276	1.80442
ENSG00000160075	SSU72	1	-	1477053	1510249	98.2052	49.2972	26.4523
ENSG00000215791	AL645728.2	1	-	1497726	1499904	2.66836	0.39376	0.211287
ENSG00000215014	AL645728.1	1	+	1510355	1511373	0	0	0
ENSG00000236684	AL645728.3	1	+	1515136	1515379	0	0	0
ENSG00000228594	C1orf233	1	-	1533392	1535476	13.2168	1.95035	1.04653
ENSG00000272106	RP11-345P4.9	1	-	1549138	1551175	28.684	4.23279	2.27127
ENSG00000197530	MIB2	1	+	1550795	1565990	47.212	29.7747	15.9768
ENSG00000189409	MMP23B	1	+	1567474	1570639	1.69952	0.523962	0.281152
ENSG00000248333	CDK11B	1	-	1570603	1590473	43.7444	8.74319	4.69149
ENSG00000272004	RP11-345P4.10	1	+	1590786	1594063	2.58414	0.381332	0.204618
ENSG00000189339	SLC35E2B	1	-	1592939	1624167	137.416	31.4344	16.8674
ENSG00000269737	RP11-345P4.7	1	+	1603429	1604850	110.969	16.3752	8.78676
ENSG00000269227	RP11-345P4.6	1	+	1604714	1605836	75.2337	11.1019	5.95717
ENSG00000215914	MMP23A	1	+	1631369	1633249	1.871	0.276095	0.14815
ENSG00000008128	CDK11A	1	-	1634169	1655766	6.39084	4.14954	2.2266
ENSG00000268575	RP1-283E3.8	1	-	1634175	1669127	34.4539	5.08422	2.72814
ENSG00000227775	RP1-283E3.4	1	+	1655951	1668690	22.2294	15.4046	8.26594
ENSG00000215790	SLC35E2	1	-	1656277	1677431	16.8574	6.45204	3.46209
ENSG00000008130	NADK	1	-	1682671	1711896	71.3344	36.2569	19.455
ENSG00000078369	GNB1	1	-	1716729	1822495	359.065	115.424	61.9353
ENSG00000231050	RP1-140A9.1	1	+	1822910	1824097	20.4205	3.01337	1.61694
ENSG00000169885	CALML6	1	+	1846266	1848735	9.19647	2.06349	1.10725
ENSG00000178821	TMEM52	1	-	1849029	1850712	60.5304	17.2036	9.23128
ENSG00000142609	C1orf222	1	-	1853396	1935276	42.9772	24.8057	13.3105
ENSG00000233542	RP11-547D24.1	1	-	1944652	1946969	0	0	0
ENSG00000187730	GABRD	1	+	1950780	1962192	43.08	6.35714	3.41117
ENSG00000226969	RP11-547D24.3	1	-	1980642	1981509	1.95911	0.355914	0.19098
ENSG00000067606	PRKCZ	1	+	1981909	2116834	2.62078	17.6507	9.47117
ENSG00000271806	RP5-892K4.1	1	-	2072523	2076718	5.45744	0.805332	0.432132
ENSG00000182873	RP11-181G12.2	1	-	2113233	2115828	24.7056	6.55053	3.51494
ENSG00000162585	C1orf86	1	-	2115903	2144159	33.1183	34.3479	18.4307
ENSG00000269554	AL590822.2	1	+	2121237	2123179	0	0	0
ENSG00000203301	AL590822.1	1	-	2143360	2145620	0.150818	0.022256	0.011942
ENSG00000243558	RP11-181G12.5	1	-	2143610	2144013	0	0	0
ENSG00000234396	RP11-181G12.4	1	+	2143962	2152177	0	0	0
ENSG00000157933	SKI	1	+	2160134	2241558	7.33225	22.1888	11.9063
ENSG00000116151	MORN1	1	-	2252692	2323146	7.35792	12.1155	6.50105
ENSG00000272161	RP4-713A8.1	1	-	2257640	2258132	3.84787	0.567815	0.304683
ENSG00000269753	AL589739.1	1	+	2258581	2259042	1.94372	0.286827	0.153908
ENSG00000269896	RP4-740C4.6	1	-	2281853	2284259	0	0	0
ENSG00000238240	RP4-740C4.5	1	-	2283083	2283296	20.014	2.95339	1.58475
ENSG00000272420	RP4-740C4.7	1	-	2294500	2295067	4.34507	0.641184	0.344052
ENSG00000271921	RP4-740C4.9	1	-	2306292	2306792	4.78643	0.706314	0.379
ENSG00000271847	RP4-740C4.8	1	-	2309056	2309799	13.1465	1.93997	1.04097
ENSG00000178642	AL513477.1	1	+	2316811	2319922	0	0	0
ENSG00000157916	RER1	1	+	2323267	2336883	71.8778	33.3961	17.92
ENSG00000157911	PEX10	1	-	2336236	2345236	22.3552	6.31004	3.3859
ENSG00000149527	PLCH2	1	+	2357419	2436969	1.9407	2.01212	1.07968
ENSG00000224387	RP3-395M20.2	1	-	2423739	2424697	0.628571	0.092756	0.049772
ENSG00000229393	RP3-395M20.3	1	-	2424876	2425918	0.702335	0.103641	0.055612
ENSG00000157881	PANK4	1	-	2439972	2458039	44.1496	22.5156	12.0816
ENSG00000197921	HES5	1	-	2460184	2461684	14.3262	2.11406	1.13438
ENSG00000272449	RP3-395M20.12	1	+	2477904	2478899	7.36546	1.08689	0.583214
ENSG00000238164	RP3-395M20.8	1	-	2481359	2488470	9.19269	3.40295	1.82599
ENSG00000157873	TNFRSF14	1	+	2487078	2496821	64.4374	31.0786	16.6764
ENSG00000225931	RP3-395M20.7	1	+	2497849	2501327	4.01928	0.593108	0.318255
ENSG00000229305	RP11-431K24.2	1	+	8249884	8252830	0	0	0
ENSG00000227634	RP11-431K24.3	1	+	8268732	8275270	0	0	0
ENSG00000216045	AL356693.1	1	-	5875931	5876019	0	0	0
ENSG00000264101	MIR4689	1	-	5922732	5922801	2.7	0.398428	0.213792
ENSG00000131697	NPHP4	1	-	5922871	6052533	20.1685	24.4353	13.1117
ENSG00000266687	AL356261.1	1	-	5953899	5953984	6.43023	0.948883	0.50916
ENSG00000069424	KCNAB2	1	+	6051526	6161253	3.90814	29.809	15.9952
ENSG00000268332	AL035406.1	1	-	6100630	6101399	0	0	0
ENSG00000116254	CHD5	1	-	6161853	6240183	27.6108	4.46732	2.39711
ENSG00000116251	RPL22	1	-	6241329	6269449	17.4089	26.7264	14.3411
ENSG00000226944	RP1-120G22.11	1	-	6264900	6265840	1.19037	0.175658	0.094256
ENSG00000158286	RNF207	1	+	6265535	6281359	6.91667	3.11948	1.67388
ENSG00000116237	ICMT	1	-	6281253	6296032	104.029	18.3682	9.85616
ENSG00000225077	LINC00337	1	+	6296300	6299504	1.18991	0.248863	0.133537
ENSG00000173673	HES3	1	+	6304252	6305638	0	0	0
ENSG00000158292	GPR153	1	-	6307406	6321035	11.9944	1.76996	0.94974
ENSG00000097021	ACOT7	1	-	6324329	6454451	3.98467	13.0726	7.01463
ENSG00000271746	RP1-202O8.3	1	+	6453615	6454451	0	0	0
ENSG00000069812	HES2	1	-	6472478	6484730	0.332162	0.149574	0.08026
ENSG00000187017	ESPN	1	+	6484848	6521430	21.5328	9.59935	5.1509
ENSG00000265392	MIR4252	1	-	6489894	6489956	0	0	0
ENSG00000231868	RP1-202O8.2	1	-	6503094	6507066	1.75766	0.259371	0.139175
ENSG00000215788	TNFRSF25	1	-	6521211	6526255	69.0934	19.4877	10.4569
ENSG00000171680	PLEKHG5	1	-	6526152	6580121	15.5441	20.4029	10.948
ENSG00000162408	NOL9	1	-	6581407	6614595	40.863	8.60629	4.61804
ENSG00000253022	RNU6-731P	1	+	6600914	6601024	14.1441	2.08719	1.11997
ENSG00000229519	RP11-58A11.2	1	+	6607965	6608679	10.8005	1.59379	0.855207
ENSG00000173662	TAS1R1	1	+	6615241	6639817	1.4343	0.211654	0.113571
ENSG00000204859	ZBTB48	1	+	6640061	6649340	39.1805	11.4315	6.13404
ENSG00000162413	KLHL21	1	-	6650784	6674667	26.1376	6.00696	3.22327
ENSG00000116273	PHF13	1	+	6673745	6684093	78.4477	11.5762	6.21166
ENSG00000041988	THAP3	1	+	6684926	6695646	18.3586	9.65661	5.18163
ENSG00000007923	DNAJC11	1	-	6694228	6761984	13.0612	20.774	11.1471
ENSG00000228750	RP11-242F24.1	1	+	6784697	6790072	0	0	0
ENSG00000239166	snoU13	1	+	6812779	6812881	0	0	0
ENSG00000237436	RP11-312B8.1	1	-	6843952	6844903	5.66024	0.835259	0.44819
ENSG00000171735	CAMTA1	1	+	6845384	7829766	1.36058	24.9469	13.3862
ENSG00000227950	RP11-312B8.2	1	-	6894393	6894678	22.3252	3.29444	1.76776
ENSG00000237365	RP11-334N17.1	1	-	7068436	7074339	1.95129	0.287944	0.154507
ENSG00000207056	RNU1-8P	1	+	7279420	7279584	2.09697	0.309441	0.166043
ENSG00000237402	CAMTA1-IT1	1	+	7429003	7430331	8.90685	1.31435	0.705264
ENSG00000237728	RP3-453P22.2	1	-	7442548	7449814	3.11957	1.75889	0.9438
ENSG00000225126	RP4-549F15.1	1	-	7501156	7501614	5.04709	0.744779	0.39964
ENSG00000270171	RP11-338N10.1	1	-	7753184	7754904	5.87565	0.867046	0.465247
ENSG00000270035	RP11-338N10.2	1	-	7758363	7758932	16.7193	2.4672	1.32387
ENSG00000269978	RP11-338N10.3	1	-	7760764	7761030	12.633	1.86419	1.00031
ENSG00000049245	VAMP3	1	+	7831329	7841492	55.6487	13.2473	7.10833
ENSG00000269925	RP3-467L1.6	1	+	7836443	7836835	12.2137	1.80233	0.967111
ENSG00000049246	PER3	1	+	7844380	7905237	84.1139	18.5977	9.97931
ENSG00000236266	RP3-467L1.4	1	-	7870302	7887402	9.01188	1.32985	0.713581
ENSG00000049247	UTS2	1	-	7903143	7913572	2.45616	0.618084	0.331657
ENSG00000049249	TNFRSF9	1	-	7979907	8000926	0.773471	0.794692	0.426423
ENSG00000270330	RP5-892F13.2	1	+	8002432	8002786	0.104225	0.01538	0.008253
ENSG00000116288	PARK7	1	+	8014351	8045565	27.0755	39.3827	21.1323
ENSG00000200344	Y_RNA	1	-	8042941	8043043	7.42718	1.096	0.588101
ENSG00000116285	ERRFI1	1	-	8064464	8086368	58.1119	15.0595	8.08075
ENSG00000238290	RP11-431K24.1	1	+	8086798	8182762	0.432485	0.06382	0.034245
ENSG00000232848	CTA-215D11.4	1	-	8117305	8118523	0	0	0
ENSG00000265414	RN7SL729P	1	-	8335184	8335438	0	0	0
ENSG00000251977	RNU6-991P	1	-	8352217	8352323	0	0	0
ENSG00000162426	SLC45A1	1	+	8377886	8404227	4.46226	0.865593	0.464468
ENSG00000252254	Y_RNA	1	+	8388127	8388239	0	0	0
ENSG00000142599	RERE	1	-	8412457	8877702	48.9641	85.2537	45.7462
ENSG00000232912	RP5-1115A15.1	1	+	8484705	8494898	5.04783	5.42634	2.91171
ENSG00000221083	SNORA77	1	-	8571854	8571978	15.304	2.25835	1.21181
ENSG00000270282	RP5-1115A15.2	1	+	8572712	8573080	23.7182	3.49999	1.87806
ENSG00000234619	RPL7P11	1	+	8810489	8811146	24.9012	3.67457	1.97173
ENSG00000224315	RPL7P7	1	-	8846270	8846972	26.5889	3.92362	2.10537
ENSG00000222511	Y_RNA	1	-	8856633	8856731	14.8586	2.19262	1.17654
ENSG00000226545	RP4-633I8.3	1	+	8858534	8859565	16.0675	2.37101	1.27226
ENSG00000228423	RP4-633I8.4	1	-	8865919	8867110	18.9632	2.79832	1.50155
ENSG00000229716	RP11-185B14.1	1	+	8891066	8891434	0.834688	0.123172	0.066092
ENSG00000074800	ENO1	1	-	8921061	8939308	519.066	170.935	91.7219
ENSG00000236269	ENO1-IT1	1	-	8935847	8938066	21.3925	3.1568	1.6939
ENSG00000230679	ENO1-AS1	1	+	8938894	8939953	3.80367	0.561292	0.301183
ENSG00000201725	RNU6-304P	1	-	8943486	8943592	0.457944	0.067577	0.036261
ENSG00000238249	HMGN2P17	1	+	8953468	8954210	0.07537	0.012852	0.006896
ENSG00000232208	RP3-477M7.5	1	-	8967452	8967803	0	0	0
ENSG00000232663	RP3-477M7.6	1	+	8969801	8969963	0	0	0
ENSG00000131686	CA6	1	+	9005926	9035151	1.15252	0.343239	0.184178
ENSG00000265141	RN7SL451P	1	-	9039637	9039933	0.060606	0.008943	0.004799
ENSG00000197241	SLC2A7	1	-	9063359	9086404	0	0	0
ENSG00000142583	SLC2A5	1	-	9095166	9148537	5.24861	1.46077	0.78383
ENSG00000252404	SCARNA16	1	+	9142755	9142938	0	0	0
ENSG00000180758	GPR157	1	-	9160364	9189229	5.86113	0.980191	0.52596
ENSG00000207865	MIR34A	1	-	9211727	9211836	1.68182	0.248179	0.13317
ENSG00000228526	RP3-510D11.1	1	-	9242066	9262678	12.9772	1.915	1.02757
ENSG00000234546	RP3-510D11.2	1	+	9242263	9252148	5.99213	0.884234	0.47447
ENSG00000049239	H6PD	1	+	9294834	9331396	29.6628	6.88166	3.69262
ENSG00000171621	SPSB1	1	+	9352939	9429591	1.03856	3.51692	1.88714
ENSG00000252956	RNA5SP40	1	-	9497728	9497837	0	0	0
ENSG00000235263	RP13-392I16.1	1	-	9561151	9563530	0	0	0
ENSG00000171612	SLC25A33	1	+	9599541	9645237	9.62013	1.4196	0.761744
ENSG00000231181	RP13-15M17.1	1	+	9636485	9637043	10.585	1.56198	0.838142
ENSG00000188807	TMEM201	1	+	9648932	9674935	93.7261	31.6857	17.0022
ENSG00000171608	PIK3CD	1	+	9711790	9789172	12.9928	4.83836	2.59621
ENSG00000179840	C1orf200	1	-	9712668	9714644	4.18815	0.618028	0.331627
ENSG00000233268	RP11-558F24.2	1	-	9720886	9722684	0.76247	0.112515	0.060374
ENSG00000231789	RP11-558F24.4	1	-	9732484	9747613	5.31949	0.784975	0.421209
ENSG00000171603	CLSTN1	1	-	9789084	9884584	267.391	48.2993	25.9168
ENSG00000271264	RP11-558F24.6	1	+	9840880	9841298	6.56504	0.968776	0.519835
ENSG00000178585	CTNNBIP1	1	-	9908334	9970394	10.6776	15.0015	8.04965
ENSG00000223989	RP11-84A14.5	1	+	9908376	9910212	0	0	0
ENSG00000162441	LZIC	1	-	9982173	10003465	20.7422	6.94682	3.72759
ENSG00000228150	RP11-84A14.4	1	+	10002981	10010032	10.8477	1.60075	0.858947
ENSG00000173614	NMNAT1	1	+	10003486	10045559	7.77614	2.30722	1.23803
ENSG00000202415	RN7SKP269	1	+	10007376	10007694	23.4922	3.46664	1.86016
ENSG00000265521	MIR5697	1	+	10027439	10027516	6.02564	0.889179	0.477124
ENSG00000241326	RP11-807G9.2	1	+	10043199	10044626	0	0	0
ENSG00000162444	RBP7	1	+	10057264	10076078	5.77468	1.10535	0.593117
ENSG00000225786	AL590639.1	1	-	10078085	10078592	0	0	0
ENSG00000130939	UBE4B	1	+	10092890	10241297	31.6348	21.4563	11.5132
ENSG00000224340	RP11-496H15.2	1	-	10114503	10114839	5.05638	0.746149	0.400375
ENSG00000233623	PGAM1P11	1	+	10118729	10119706	12.1471	1.79249	0.961831
ENSG00000201746	RNU6-828P	1	+	10223326	10223432	8.11215	1.19708	0.642338
ENSG00000054523	KIF1B	1	+	10270863	10441661	33.9254	23.6548	12.6929
ENSG00000264881	MIR1273D	1	+	10287776	10287861	4.12791	0.609138	0.326857
ENSG00000199562	RNU6-37P	1	+	10359024	10359130	18.7196	2.76238	1.48226
ENSG00000264501	RN7SL731P	1	+	10366523	10366813	0.001276	0.000188	0.000101
ENSG00000265945	RN7SL721P	1	+	10450059	10450353	4.92881	0.727325	0.390274
ENSG00000142657	PGD	1	+	10458649	10480201	90.3684	40.5298	21.7478
ENSG00000271989	RP4-736L20.3	1	-	10489938	10490734	1.50346	0.22186	0.119048
ENSG00000251503	APITD1-CORT	1	+	10490159	10512210	1.62114	1.1919	0.63956
ENSG00000175279	APITD1	1	+	10490159	10512210	21.3197	9.52139	5.10907
ENSG00000241563	CORT	1	+	10509776	10511959	5.92471	1.06116	0.569408
ENSG00000160049	DFFA	1	-	10516579	10532583	44.0772	9.81456	5.26638
ENSG00000203469	RP5-1113E3.3	1	+	10518612	10519395	0	0	0
ENSG00000142655	PEX14	1	+	10532345	10690815	6.24703	14.2793	7.66209
ENSG00000243267	RN7SL614P	1	+	10676893	10677170	9.03957	1.33393	0.715773
ENSG00000130940	CASZ1	1	-	10696661	10856707	70.0295	27.4339	14.7207
ENSG00000272078	RP4-734G22.3	1	+	10699298	10714390	13.441	1.98343	1.06429
ENSG00000235643	RP1-69M21.2	1	+	11669588	11673412	0	0	0
ENSG00000204624	PTCHD2	1	+	11539223	11597641	30.7673	7.45255	3.99896
ENSG00000175262	C1orf127	1	-	11006528	11042094	4.53345	1.03043	0.552919
ENSG00000215785	CFL1P6	1	-	11051035	11051854	0	0	0
ENSG00000264181	AL713997.1	1	-	11058233	11058320	0	0	0
ENSG00000207213	Y_RNA	1	-	11059919	11060002	0.297619	0.043918	0.023566
ENSG00000120948	TARDBP	1	+	11072414	11085796	129.111	57.9826	31.1128
ENSG00000009724	MASP2	1	-	11086580	11107290	29.1102	7.50042	4.02464
ENSG00000271895	RP4-635E18.8	1	+	11089716	11090585	62.8993	9.2818	4.98051
ENSG00000116649	SRM	1	-	11114641	11120081	133.08	35.2583	18.9192
ENSG00000171824	EXOSC10	1	-	11126675	11159938	110.661	36.2881	19.4718
ENSG00000226849	RP4-635E18.7	1	+	11128528	11133154	2.75181	0.406073	0.217894
ENSG00000230337	RP4-635E18.6	1	+	11159732	11162157	2.98384	0.495912	0.266101
ENSG00000198793	MTOR	1	-	11166592	11322564	100.774	23.9981	12.8771
ENSG00000225602	MTOR-AS1	1	+	11203955	11209594	6.58802	1.30726	0.701458
ENSG00000253086	RNU6-537P	1	+	11212407	11212509	6.31068	0.931241	0.499694
ENSG00000271794	snoU13	1	-	11229564	11229670	10.1963	1.50462	0.807363
ENSG00000171819	ANGPTL7	1	+	11249398	11256038	17.6881	2.61016	1.40058
ENSG00000207451	RNU6-291P	1	+	11286311	11286417	0.934579	0.137912	0.074002
ENSG00000238173	RPL39P6	1	+	11293020	11293169	2.46	0.363012	0.194788
ENSG00000120942	UBIAD1	1	+	11333263	11356106	18.6741	7.82099	4.19665
ENSG00000238199	UBE2V2P3	1	-	11338673	11339408	6.0595	0.894175	0.479804
ENSG00000229484	RP5-888M10.2	1	+	12587766	12588462	2.58676	0.381717	0.204825
ENSG00000188984	AADACL3	1	+	12776118	12788726	0	0	0
ENSG00000157330	C1orf158	1	+	12806163	12823847	0.58066	0.098639	0.052928
ENSG00000116726	PRAMEF12	1	+	12834984	12838049	0	0	0
ENSG00000179172	HNRNPCL1	1	-	12907261	12908578	0	0	0
ENSG00000179412	HNRNPCP5	1	-	13182960	13184326	0.224913	0.043599	0.023395
ENSG00000162496	DHRS3	1	-	12627939	12677737	38.9127	11.1008	5.95656
ENSG00000221340	RNU6ATAC18P	1	-	12630000	12630100	4.12871	0.609257	0.326921
ENSG00000272482	RP11-474O21.5	1	-	12678906	12679250	6.52754	0.963242	0.516865
ENSG00000204518	AADACL4	1	+	12704566	12727097	0	0	0
ENSG00000116661	FBXO2	1	-	11708424	11715842	2.83069	0.772544	0.414538
ENSG00000132879	FBXO44	1	+	11714432	11723384	21.6722	6.03929	3.24061
ENSG00000116663	FBXO6	1	+	11724181	11734411	16.967	11.4514	6.14467
ENSG00000116670	MAD2L2	1	-	11734537	11751707	207.699	93.6829	50.2692
ENSG00000162490	DRAXIN	1	+	11751786	11785914	21.5417	3.17881	1.70572
ENSG00000177674	AGTRAP	1	+	11796141	11814859	34.0218	11.7062	6.2814
ENSG00000215910	C1orf167	1	+	11821844	11849642	0	0	0
ENSG00000177553	RP11-56N19.5	1	-	11837134	11839676	0	0	0
ENSG00000177000	MTHFR	1	-	11845780	11866977	29.5607	11.3479	6.08914
ENSG00000011021	CLCN6	1	+	11866207	11903201	32.536	14.0864	7.55859
ENSG00000242349	NPPA-AS1	1	+	11901074	11908136	15.5838	3.30635	1.77415
ENSG00000175206	NPPA	1	-	11905766	11908402	41.3697	8.37482	4.49383
ENSG00000120937	NPPB	1	-	11917521	11918988	7.97118	1.17627	0.631176
ENSG00000224904	RP5-934G17.6	1	+	11937827	11940463	0.320819	0.047342	0.025403
ENSG00000199347	RNU5E-1	1	+	11968209	11968328	31.7667	4.68768	2.51536
ENSG00000201801	RNU5E-4P	1	-	11969865	11969984	2.625	0.387361	0.207853
ENSG00000116685	KIAA2013	1	-	11979648	11986485	99.2338	17.3531	9.3115
ENSG00000083444	PLOD1	1	+	11994262	12035595	15.5378	16.8696	9.05205
ENSG00000116688	MFN2	1	+	12040238	12073571	107.286	18.8908	10.1366
ENSG00000270914	RP5-1077B9.5	1	-	12077273	12077365	0.258065	0.038082	0.020434
ENSG00000116691	MIIP	1	+	12079523	12092102	38.3389	11.063	5.93628
ENSG00000202461	Y_RNA	1	-	12084069	12084181	17.9469	2.64835	1.42108
ENSG00000243539	RN7SL649P	1	-	12096799	12097071	0.688645	0.101621	0.054528
ENSG00000120949	TNFRSF8	1	+	12123434	12204264	1.97111	0.294972	0.158279
ENSG00000201135	RNU6-777P	1	-	12137938	12138041	0	0	0
ENSG00000227875	RP11-426M1.2	1	-	12140350	12140604	0.65098	0.096062	0.051546
ENSG00000028137	TNFRSF1B	1	+	12227060	12269285	49.8606	7.58744	4.07134
ENSG00000263676	MIR4632	1	+	12251770	12251830	4.09836	0.604778	0.324517
ENSG00000225196	RP5-1118D24.2	1	-	12280851	12281166	0	0	0
ENSG00000252969	SNORA70	1	-	12281205	12281328	0	0	0
ENSG00000048707	VPS13D	1	+	12290124	12572099	15.4991	10.6394	5.709
ENSG00000239149	SNORA59A	1	+	12567300	12567451	8.80921	1.29994	0.697533
ENSG00000162494	LRRC38	1	-	13801445	13840543	0	0	0
ENSG00000259961	RP4-597A16.2	1	+	13839715	13842765	0	0	0
ENSG00000215909	RP4-597A16.3	1	+	13881496	13882189	0	0	0
ENSG00000162493	PDPN	1	+	13909960	13944452	0.561647	0.737183	0.395564
ENSG00000222952	RNA5SP41	1	-	13949679	13949779	0	0	0
ENSG00000266358	AL359771.1	1	-	13950397	13950497	0.524752	0.077436	0.041551
ENSG00000237445	CTA-520D8.2	1	-	13983806	13986405	0	0	0
ENSG00000253085	SCARNA11	1	-	14022565	14022694	0.930769	0.13735	0.0737
ENSG00000116731	PRDM2	1	+	14026693	14151574	32.447	20.5118	11.0064
ENSG00000252151	RNU6-1265P	1	-	14450728	14450830	1.38835	0.204873	0.109933
ENSG00000231606	RP11-344F13.1	1	-	14548386	14549613	3.16667	0.467292	0.250744
ENSG00000234593	RP4-704D23.1	1	-	14675450	14677518	2.72021	0.40141	0.215392
ENSG00000189337	KAZN	1	+	14925200	15444539	6.10512	8.72956	4.68418
ENSG00000235829	TBCAP2	1	-	15018625	15019109	48.1503	7.10534	3.81265
ENSG00000175147	TMEM51-AS1	1	-	15442448	15478960	2.54087	0.375072	0.201259
ENSG00000171729	TMEM51	1	+	15479028	15546976	1.84672	9.19746	4.93525
ENSG00000204464	C1orf195	1	-	15490840	15497813	2.07191	2.40027	1.28796
ENSG00000215720	RP1-21O18.3	1	-	15518324	15519341	8.85915	1.30731	0.701488
ENSG00000142621	FHAD1	1	+	15573768	15726779	4.27683	6.04386	3.24307
ENSG00000233485	RP3-467K16.2	1	-	15653176	15670372	0	0	0
ENSG00000236045	RP3-467K16.7	1	-	15660662	15661960	2.87208	0.423821	0.227417
ENSG00000228140	RP3-467K16.4	1	-	15729475	15735929	3.84202	0.566952	0.30422
ENSG00000142634	EFHD2	1	+	15736391	15756839	310.699	48.8228	26.1978
ENSG00000162438	CTRC	1	+	15764935	15775737	2.11933	0.709807	0.380874
ENSG00000142615	CELA2A	1	+	15783223	15798586	0.541804	0.132151	0.070911
ENSG00000215704	CELA2B	1	+	15792404	15817895	1.12931	0.352397	0.189092
ENSG00000132906	CASP9	1	-	15817327	15853029	13.2424	4.39273	2.35709
ENSG00000116138	DNAJC16	1	+	15853308	15918874	30.199	9.2459	4.96124
ENSG00000251866	SCARNA21	1	+	15868660	15868799	8.05714	1.18896	0.637982
ENSG00000272510	RP4-680D5.8	1	-	15892106	15892451	3.91301	0.577426	0.30984
ENSG00000116771	AGMAT	1	-	15898848	15911605	4.78149	0.705585	0.378609
ENSG00000237301	RP4-680D5.2	1	-	15912631	15930121	2.55009	0.376306	0.201922
ENSG00000235084	CHCHD2P6	1	+	15931077	15931538	77.6926	11.8495	6.35831
ENSG00000252417	RNU7-179P	1	-	15934573	15934640	0	0	0
ENSG00000236500	RP4-680D5.4	1	-	15941138	15941362	0	0	0
ENSG00000197312	DDI2	1	+	15943995	15995539	40.2442	10.9028	5.85033
ENSG00000215695	RSC1A1	1	+	15986364	15988217	0.496924	0.073329	0.039348
ENSG00000271742	RP4-680D5.9	1	-	16009368	16009623	2.46875	0.364303	0.195481
ENSG00000116786	PLEKHM2	1	+	16010827	16061264	88.9572	13.3403	7.15823
ENSG00000264048	AL121992.1	1	+	16010967	16011053	2.1e-05	3e-06	2e-06
ENSG00000237938	RP11-288I21.1	1	-	16049214	16063391	17.3485	2.56005	1.3737
ENSG00000162461	SLC25A34	1	+	16062900	16067891	5.23321	1.06459	0.571249
ENSG00000224459	RP11-169K16.4	1	-	16066546	16076391	0	0	0
ENSG00000162460	TMEM82	1	+	16068917	16074477	0	0	0
ENSG00000162458	FBLIM1	1	+	16083102	16113089	13.884	12.1979	6.54527
ENSG00000224321	RP11-169K16.6	1	+	16119291	16119780	0.377551	0.055714	0.029895
ENSG00000233954	RP11-169K16.7	1	-	16133679	16134194	54.6938	12.7749	6.85485
ENSG00000178715	RP11-169K16.8	1	+	16154724	16155167	45.1689	6.7567	3.62557
ENSG00000179743	RP11-169K16.9	1	-	16160560	16174642	53.5314	10.4588	5.61208
ENSG00000065526	SPEN	1	+	16174359	16266955	206.532	43.8456	23.527
ENSG00000238818	snoU13	1	+	16237392	16237492	5.0099	0.739291	0.396695
ENSG00000270620	RP1-134O19.3	1	-	16244193	16244403	17.5308	2.58695	1.38813
ENSG00000116809	ZBTB17	1	-	16268364	16302627	36.1054	16.758	8.99217
ENSG00000234607	RP11-5P18.1	1	+	16296127	16296689	14.5542	2.1477	1.15243
ENSG00000231353	RP11-5P18.3	1	+	16314677	16314936	0	0	0
ENSG00000224966	TBC1D3P6	1	+	16316366	16321246	0	0	0
ENSG00000183888	C1orf64	1	+	16330731	16335302	0	0	0
ENSG00000233078	RP11-5P18.5	1	-	16332655	16333166	0	0	0
ENSG00000173641	HSPB7	1	-	16340523	16346089	1.79284	0.416409	0.22344
ENSG00000186510	CLCNKA	1	+	16345370	16360545	0.959236	0.184542	0.099023
ENSG00000232456	RP11-5P18.10	1	-	16361673	16366524	0	0	0
ENSG00000184908	CLCNKB	1	+	16370272	16383803	1.43582	0.24786	0.132999
ENSG00000185519	FAM131C	1	-	16384264	16400127	0	0	0
ENSG00000142627	EPHA2	1	-	16450832	16482582	6.96177	1.21229	0.650502
ENSG00000227959	RP11-276H7.2	1	+	16481706	16483824	0	0	0
ENSG00000224621	RP11-276H7.3	1	+	16485761	16488378	0	0	0
ENSG00000234166	ARHGEF19-AS1	1	+	16524349	16524852	0	0	0
ENSG00000142632	ARHGEF19	1	-	16524349	16539104	78.1754	16.6449	8.93146
ENSG00000237276	ANO7P1	1	-	16542404	16554522	6.36683	1.77813	0.954124
ENSG00000204377	C1orf134	1	-	16555368	16556038	12.1429	1.79187	0.961498
ENSG00000132881	RSG1	1	-	16558195	16563657	28.2919	4.6327	2.48585
ENSG00000233929	MT1XP1	1	-	16567708	16567893	5.45161	0.804472	0.431671
ENSG00000037637	FBXO42	1	-	16573334	16678949	40.3855	9.97328	5.35155
ENSG00000055070	SZRD1	1	+	16679070	16724640	27.5985	44.1578	23.6946
ENSG00000226457	RP11-430L17.1	1	-	16695645	16696025	14.8136	2.18599	1.17298
ENSG00000187144	SPATA21	1	-	16713612	16763919	1.61949	1.14993	0.617038
ENSG00000204362	RP11-380J14.1	1	+	17516278	17524112	0.089393	0.013191	0.007078
ENSG00000142619	PADI3	1	+	17575593	17610728	0.675133	0.099627	0.053459
ENSG00000266634	MIR3972	1	+	17604384	17604470	0	0	0
ENSG00000142623	PADI1	1	+	17531621	17572500	1.17021	0.435028	0.233431
ENSG00000159339	PADI4	1	+	17634690	17690499	0.190411	0.108054	0.057981
ENSG00000269468	AC004824.2	1	-	17655507	17676070	0	0	0
ENSG00000256049	PADI6	1	+	17698691	17728195	0.697121	0.102871	0.0552
ENSG00000157191	NECAP2	1	+	16767167	16786573	47.9453	19.2889	10.3502
ENSG00000226029	RP4-798A10.2	1	+	16787443	16794976	19.2636	2.84266	1.52534
ENSG00000080947	CROCCP3	1	-	16793931	16825752	31.3902	9.9939	5.36261
ENSG00000206652	RNU1-1	1	-	16840617	16840780	200.445	29.5789	15.8717
ENSG00000261135	RP4-798A10.7	1	+	16841140	16842249	4.40901	0.65062	0.349115
ENSG00000224174	RP4-798A10.4	1	+	16847189	16848291	0	0	0
ENSG00000233421	U1	1	-	16860381	16862144	4.35893	0.649462	0.348494
ENSG00000268674	FAM231B	1	+	16865561	16866070	1.59412	0.235238	0.126226
ENSG00000225710	RP5-875O13.6	1	-	16875146	16879026	0	0	0
ENSG00000266584	AL355149.1	1	+	16875409	16875482	0.459459	0.0678	0.036381
ENSG00000219481	NBPF1	1	-	16888814	16940057	43.1258	28.8503	15.4807
ENSG00000271732	RP5-1182A14.5	1	+	16943886	16944224	11.1711	1.64847	0.884552
ENSG00000215908	CROCCP2	1	-	16944751	16971178	41.1303	11.9731	6.42464
ENSG00000186301	MST1P2	1	+	16972069	16976914	4.77662	0.899923	0.482888
ENSG00000207513	RNU1-3	1	-	16993280	16993443	11.1585	1.64662	0.883558
ENSG00000237847	FAM231A	1	+	16999498	17000007	0	0	0
ENSG00000264742	AL021920.1	1	+	17007750	17007823	3.08108	0.454663	0.243967
ENSG00000236698	EIF1AXP1	1	-	17012116	17012550	291.434	43.0058	23.0764
ENSG00000268869	ESPNP	1	-	17013834	17046652	61.174	27.7373	14.8835
ENSG00000268991	FAM231C	1	-	17060447	17060956	0	0	0
ENSG00000058453	CROCC	1	+	17066768	17299474	17.6058	11.2568	6.04025
ENSG00000207389	RNU1-4	1	+	17067011	17067174	2.43902	0.359917	0.193127
ENSG00000227684	CROCCP4	1	+	17076728	17077459	1.07229	0.158233	0.084906
ENSG00000186715	MST1L	1	-	17081405	17096732	2.4085	0.872265	0.468047
ENSG00000223643	RP11-108M9.1	1	-	17177752	17179624	0.729988	0.122671	0.065824
ENSG00000230239	RP11-108M9.2	1	+	17181902	17185779	1.20748	0.178183	0.095611
ENSG00000263811	MIR3675	1	-	17185444	17185516	0	0	0
ENSG00000228549	U1	1	+	17197440	17200587	6.84205	1.19558	0.641536
ENSG00000238142	RP11-108M9.4	1	-	17215033	17216144	48.3898	9.58616	5.14383
ENSG00000235241	RP11-108M9.5	1	+	17215590	17216097	8.22244	1.21335	0.651071
ENSG00000207005	RNU1-2	1	+	17222475	17222638	6.67683	0.985272	0.528686
ENSG00000272426	RP11-108M9.6	1	-	17230834	17231271	8.01141	1.18221	0.634362
ENSG00000117122	MFAP2	1	-	17300997	17307330	43.6175	16.7737	9.00058
ENSG00000226526	RP1-37C10.3	1	+	17305421	17331586	5.4782	0.808395	0.433776
ENSG00000159363	ATP13A2	1	-	17312453	17338423	152.034	38.2771	20.5391
ENSG00000117118	SDHB	1	-	17345217	17380665	30.5914	22.5449	12.0973
ENSG00000117115	PADI2	1	-	17393256	17445948	25.2736	5.38719	2.89071
ENSG00000236648	RP11-473A10.2	1	+	18044182	18076473	0	0	0
ENSG00000117148	ACTL8	1	+	18081808	18153558	0	0	0
ENSG00000261781	RP11-174G17.2	1	+	18392151	18400906	0	0	0
ENSG00000225387	RP11-422P22.1	1	+	18712323	18715008	0	0	0
ENSG00000117154	IGSF21	1	+	18434240	18704977	0.459666	0.562509	0.301836
ENSG00000230035	RP11-174G17	1	-	18493423	18505840	0	0	0
ENSG00000179023	KLHDC7A	1	+	18807424	18812478	4.93294	0.727933	0.390601
ENSG00000227751	RP1-20B21.4	1	+	17733256	17733878	0	0	0
ENSG00000179051	RCC2	1	-	17733256	17766220	401.094	62.2592	33.4076
ENSG00000266727	AC004824.1	1	-	17740127	17740190	0.000957	0.000141	7.6e-05
ENSG00000239020	snoU13	1	+	17776259	17776359	1	0.147566	0.079182
ENSG00000074964	ARHGEF10L	1	+	17866330	18024369	27.3588	11.3014	6.06418
ENSG00000178828	RNF186	1	-	20140523	20141771	5.93915	0.876416	0.470275
ENSG00000235434	RP11-91K11.2	1	+	20140860	20145995	0	0	0
ENSG00000188784	PLA2G2E	1	-	20246502	20250110	0	0	0
ENSG00000188257	PLA2G2A	1	-	20301925	20306932	0.767836	0.143498	0.077
ENSG00000127472	PLA2G5	1	+	20354672	20417683	0	0	0
ENSG00000158786	PLA2G2F	1	+	20465819	20476879	0	0	0
ENSG00000227066	RP3-340N1.2	1	+	20480831	20487061	0	0	0
ENSG00000187980	PLA2G2C	1	-	20487746	20503917	0	0	0
ENSG00000117215	PLA2G2D	1	-	20438432	20446050	20.2373	2.98633	1.60243
ENSG00000228105	RP3-340N1.6	1	+	20569588	20571148	0	0	0
ENSG00000225986	UBXN10-AS1	1	-	20510735	20512979	1.20784	0.178236	0.09564
ENSG00000162543	UBXN10	1	+	20512578	20522541	5.64064	0.832366	0.446638
ENSG00000169914	OTUD3	1	+	20209006	20239438	59.98	12.6453	6.78534
ENSG00000179002	TAS1R2	1	-	19166093	19186176	0	0	0
ENSG00000255275	RP13-279N23.2	1	-	19175767	19247615	0.349415	0.051562	0.027667
ENSG00000159423	ALDH4A1	1	-	19197926	19229275	12.2668	2.30179	1.23512
ENSG00000265606	MIR4695	1	-	19209696	19209769	0.851351	0.12563	0.067412
ENSG00000221662	MIR1290	1	-	19223565	19223642	0.75641	0.11162	0.059894
ENSG00000169991	IFFO2	1	-	19230775	19283180	10.0626	1.65855	0.88996
ENSG00000272084	RP5-1126H10.2	1	-	19398604	19402005	5.0374	0.743349	0.398873
ENSG00000127481	UBR4	1	-	19401000	19536770	142.774	45.3146	24.3153
ENSG00000266098	AL137127.1	1	-	19410046	19410145	12.87	1.89917	1.01907
ENSG00000230424	RP1-43E13.2	1	+	19536995	19567198	13.5798	2.00392	1.07528
ENSG00000127463	EMC1	1	-	19542158	19578046	59.1077	22.0832	11.8496
ENSG00000053372	MRTO4	1	+	19578033	19586622	44.6554	9.95634	5.34246
ENSG00000211454	AKR7L	1	-	19592476	19600688	11.2128	3.39475	1.82159
ENSG00000162482	AKR7A3	1	-	19609052	19615744	21.2749	3.13944	1.68459
ENSG00000270728	RP4-657E11.10	1	+	19623574	19624397	29.52	4.35615	2.33746
ENSG00000053371	AKR7A2	1	-	19630459	19638640	130.181	26.7481	14.3527
ENSG00000200403	RNU6-1099P	1	-	19631570	19631676	46.9626	6.93008	3.7186
ENSG00000040487	PQLC2	1	+	19638820	19655794	51.2903	15.4415	8.28574
ENSG00000265192	RN7SL85P	1	-	19646299	19646554	0	0	0
ENSG00000077549	CAPZB	1	-	19665267	19812066	16.2516	61.8238	33.174
ENSG00000240490	RN7SL277P	1	+	19750878	19751163	5.15035	0.760016	0.407816
ENSG00000201609	RNU4-28P	1	+	19837087	19837227	0	0	0
ENSG00000239027	snoU13	1	-	19858664	19858768	0.504762	0.074486	0.039968
ENSG00000235185	RP5-1056L3.1	1	-	19918296	19923326	0	0	0
ENSG00000270136	MINOS1-NBL1	1	+	19923473	19984549	0.99922	0.367963	0.197445
ENSG00000173436	MINOS1	1	+	19923477	19956314	10.7704	24.9236	13.3737
ENSG00000226396	RPS14P3	1	+	19934608	19935062	38.2945	5.65097	3.03224
ENSG00000158747	NBL1	1	+	19967048	19984945	17.0352	19.0903	10.2437
ENSG00000158748	HTR6	1	+	19991780	20006055	1.80948	0.267017	0.143278
ENSG00000162542	TMCO4	1	-	20008706	20126438	9.40692	5.79438	3.1092
ENSG00000228397	RP1-224A6.3	1	-	22350487	22351461	0	0	0
ENSG00000234397	RP11-415K20.1	1	-	22649333	22649824	0.416667	0.061486	0.032993
ENSG00000218510	LINC00339	1	+	22351681	22357716	9.3079	9.48694	5.09058
ENSG00000070831	CDC42	1	+	22379120	22419437	20.7869	35.3373	18.9616
ENSG00000230068	CDC42-IT1	1	+	22385690	22390692	13.9682	2.06123	1.10603
ENSG00000271428	RP1-224A6.8	1	-	22394833	22395320	19.1619	2.82764	1.51728
ENSG00000271840	RP1-224A6.9	1	+	22427106	22427853	25.9225	3.82527	2.0526
ENSG00000162552	WNT4	1	-	22443798	22470462	13.2473	4.73894	2.54286
ENSG00000266564	MIR4418	1	+	22592732	22592793	0	0	0
ENSG00000070886	EPHA8	1	+	22890057	22930087	11.0976	2.3591	1.26587
ENSG00000184677	ZBTB40	1	+	22778344	22857650	59.2003	9.10112	4.88356
ENSG00000237200	ZBTB40-IT1	1	+	22843967	22846201	15.8205	2.33457	1.2527
ENSG00000158816	VWA5B1	1	+	20617412	20681387	0.774314	0.399635	0.214439
ENSG00000226664	RP4-745E8.2	1	-	20620704	20649680	0	0	0
ENSG00000236963	LINC01141	1	-	20687072	20757727	0	0	0
ENSG00000226487	RP4-749H3.2	1	-	20738797	20739746	0	0	0
ENSG00000162545	CAMK2N1	1	-	20808884	20812713	130.867	22.0876	11.8519
ENSG00000090432	MUL1	1	-	20825943	20834654	48.5103	7.15846	3.84115
ENSG00000215520	RPS4XP4	1	+	20852482	20853244	0	0	0
ENSG00000183114	FAM43B	1	+	20878932	20881512	0.563735	0.083188	0.044638
ENSG00000158825	CDA	1	+	20915441	20945401	1.52856	0.225563	0.121035
ENSG00000158828	PINK1	1	+	20959948	20978004	38.6744	9.46771	5.08027
ENSG00000117242	PINK1-AS	1	-	20969150	20978686	19.5926	2.8912	1.55139
ENSG00000257033	AL391357.1	1	-	20976856	20977207	0.39837	0.058786	0.031544
ENSG00000244038	DDOST	1	-	20978270	20988000	232.657	51.9092	27.8539
ENSG00000117245	KIF17	1	-	20990507	21044510	2.69973	0.836262	0.448729
ENSG00000235432	RP5-930J4.5	1	-	21019227	21020506	0	0	0
ENSG00000189410	SH2D5	1	-	21046225	21059330	0.778883	0.235453	0.126341
ENSG00000233069	RP5-930J4.2	1	+	21059373	21060445	1.30435	0.192477	0.103281
ENSG00000127483	HP1BP3	1	-	21069154	21113816	286.594	141.518	75.9368
ENSG00000203394	RP5-930J4.4	1	+	21069480	21070455	0	0	0
ENSG00000075151	EIF4G3	1	-	21132963	21503377	19.6381	39.54	21.2167
ENSG00000251914	RNU7-200P	1	+	21167734	21167795	2	0.295132	0.158364
ENSG00000221808	MIR1256	1	-	21314807	21314925	8.59664	1.26857	0.680701
ENSG00000233072	RPS15AP6	1	-	21330043	21330427	13.7584	2.03028	1.08942
ENSG00000236073	RP11-487E1.2	1	-	21400132	21400246	23.6087	3.48384	1.86939
ENSG00000235112	HSPE1P27	1	+	21487968	21488574	24.7703	3.65525	1.96137
ENSG00000266867	AL031005.1	1	-	21503059	21503122	3.95312	0.583347	0.313017
ENSG00000117298	ECE1	1	-	21543740	21671997	12.8596	29.714	15.9442
ENSG00000236936	RP3-329E20.2	1	+	21592575	21593744	12.6072	1.86039	0.998265
ENSG00000231105	RP5-1071N3.1	1	+	21619783	21626267	6.82326	1.00688	0.540281
ENSG00000236216	PPP1R11P1	1	+	21724480	21724855	0.164894	0.025845	0.013868
ENSG00000228823	RP11-293F5.8	1	-	21737953	21739786	0	0	0
ENSG00000236009	RP11-293F5.1	1	+	21742391	21743985	0	0	0
ENSG00000227001	NBPF2P	1	-	21751118	21754460	8.85916	1.40741	0.755199
ENSG00000187952	HS6ST1P1	1	+	21754796	21756030	15.8421	2.35492	1.26362
ENSG00000186543	CROCCP5	1	+	21760811	21764051	0	0	0
ENSG00000142794	NBPF3	1	+	21766621	21811498	3.97418	5.21526	2.79845
ENSG00000176378	PFN1P10	1	-	21786249	21786575	0	0	0
ENSG00000162551	ALPL	1	+	21835858	21904905	2.69673	1.0215	0.548124
ENSG00000233431	RP11-63N8.3	1	+	21912965	21917680	0	0	0
ENSG00000221781	AL359815.1	1	-	21918904	21919041	1.28985	0.190339	0.102134
ENSG00000076864	RAP1GAP	1	-	21922708	21995801	8.55279	13.1502	7.05625
ENSG00000090686	USP48	1	-	22004791	22110099	37.2642	28.5097	15.298
ENSG00000231978	RP11-132G19.3	1	+	22094762	22095068	10.4007	1.53478	0.823547
ENSG00000187942	LDLRAD2	1	+	22138758	22151714	0.56952	0.094055	0.050469
ENSG00000142798	HSPG2	1	-	22148738	22263790	123.062	27.4459	14.7272
ENSG00000232037	RP11-26H16.1	1	+	22234591	22235073	3.05383	0.549646	0.294934
ENSG00000219073	CELA3B	1	+	22303514	22325135	0	0	0
ENSG00000264385	RN7SL421P	1	-	22305444	22305729	0	0	0
ENSG00000263991	RN7SL386P	1	+	22313974	22314268	0	0	0
ENSG00000201919	RNU6-1022P	1	+	22314309	22314412	0	0	0
ENSG00000142789	CELA3A	1	+	22328149	22339032	0	0	0
ENSG00000263582	RN7SL768P	1	-	22330078	22330361	0	0	0
ENSG00000263929	RN7SL186P	1	+	22337143	22337437	0	0	0
ENSG00000201273	RNU6-776P	1	+	22337478	22337581	0	0	0
ENSG00000173372	C1QA	1	+	22962999	22966101	409.724	120.164	64.4789
ENSG00000159189	C1QC	1	+	22970123	22974603	1080.98	183.344	98.3802
ENSG00000173369	C1QB	1	+	22979255	22988031	206.59	221.508	118.859
ENSG00000227868	C1orf234	1	-	23337327	23342343	0	0	0
ENSG00000133216	EPHB2	1	+	23037332	23241818	1.86171	5.46275	2.93125
ENSG00000265422	MIR4684	1	+	23046010	23046091	0.341463	0.050388	0.027038
ENSG00000216157	AL611946.1	1	-	23075310	23075404	0	0	0
ENSG00000225952	RP11-69E9.1	1	-	23162206	23163342	3.95625	0.583808	0.313265
ENSG00000264014	MIR4253	1	-	23189652	23189719	0.50013	0.073802	0.039601
ENSG00000272796	RP1-74M1.3	1	+	23243175	23247993	4.29819	0.634267	0.340341
ENSG00000179546	HTR1D	1	-	23516993	23521222	1.76694	0.262027	0.140601
ENSG00000004487	KDM1A	1	+	23345941	23410182	122.08	33.4784	17.9641
ENSG00000240553	RP1-184J9.2	1	-	23346640	23414551	10.8404	1.59967	0.858368
ENSG00000263793	MIR3115	1	+	23370798	23370865	7.44118	1.09806	0.589209
ENSG00000266802	MIR4419A	1	-	23384351	23384427	12	1.77079	0.950187
ENSG00000169641	LUZP1	1	-	23410516	23504301	3.94859	5.8496	3.13883
ENSG00000229010	RP5-979D14.1	1	+	23466818	23467635	8.31296	1.22671	0.658238
ENSG00000206935	RNU6-514P	1	+	23489197	23489303	2.41121	0.355813	0.190925
ENSG00000252578	RNU6-135P	1	+	23490446	23490546	3.16832	0.467536	0.250874
ENSG00000215381	RP5-1057J7.1	1	+	23571258	23571717	0.326087	0.048119	0.02582
ENSG00000261326	RP5-1057J7.6	1	-	23607802	23613245	28.0145	4.13399	2.21825
ENSG00000125944	HNRNPR	1	-	23630264	23670829	123.956	50.7894	27.253
ENSG00000189266	PNRC2	1	+	24285599	24289952	2.00801	0.438623	0.23536
ENSG00000225315	RP11-293P20.2	1	+	24367325	24413289	0	0	0
ENSG00000142661	MYOM3	1	-	24382525	24438665	0.169993	0.041291	0.022156
ENSG00000230703	RP11-293P20.4	1	+	24393264	24410055	0	0	0
ENSG00000188529	SRSF10	1	-	24291294	24307417	2.0152	0.884996	0.474879
ENSG00000142677	IL22RA1	1	-	24446261	24469611	3.6862	0.543958	0.291882
ENSG00000230023	RP11-10N16.2	1	+	24526730	24538183	0	0	0
ENSG00000185436	IFNLR1	1	-	24480647	24514449	15.769	3.28487	1.76263
ENSG00000125945	ZNF436	1	-	23685941	23695935	40.5036	6.61113	3.54746
ENSG00000249087	C1orf213	1	+	23695490	23698332	5.63212	2.90239	1.55739
ENSG00000201405	Y_RNA	1	+	23696747	23696839	12.0323	1.77555	0.952741
ENSG00000271420	RP5-1057J7.7	1	-	23704873	23705522	5.11077	0.754175	0.404682
ENSG00000204219	TCEA3	1	-	23707554	23751233	18.5477	18.1969	9.76425
ENSG00000232482	RP4-654C18.1	1	+	23737325	23738639	1.69718	0.250446	0.134387
ENSG00000088280	ASAP3	1	-	23755056	23811061	15.1115	3.47306	1.86361
ENSG00000007968	E2F2	1	-	23832922	23857712	131.741	21.6765	11.6314
ENSG00000235052	RP1-150O5.3	1	-	23875630	23877406	2.23465	0.329758	0.176944
ENSG00000117318	ID3	1	-	23884409	23886285	210.673	47.692	25.591
ENSG00000197880	MDS2	1	+	23907985	23967058	1.14239	0.247516	0.132814
ENSG00000229239	RP11-223J15.2	1	+	23996784	24006749	0	0	0
ENSG00000142676	RPL11	1	+	24018269	24022915	348.164	150.254	80.6244
ENSG00000203589	RP5-886K2.1	1	-	24032291	24033424	8.75132	1.2914	0.692949
ENSG00000244609	RN7SL532P	1	-	24063100	24063380	13.4128	1.97927	1.06206
ENSG00000011007	TCEB3	1	+	24069645	24088549	30.7393	18.5862	9.97315
ENSG00000236810	RP5-886K2.3	1	-	24086872	24104777	48.1321	11.0888	5.95013
ENSG00000057757	PITHD1	1	+	24104895	24114722	72.1157	18.148	9.73803
ENSG00000011009	LYPLA2	1	+	24117460	24122029	57.5011	16.3823	8.79054
ENSG00000117308	GALE	1	-	24122089	24127271	21.248	9.73291	5.22257
ENSG00000117305	HMGCL	1	-	24128375	24165110	15.8328	11.0904	5.95099
ENSG00000179163	FUCA1	1	-	24171567	24194784	168.164	24.8153	13.3156
ENSG00000188822	CNR2	1	-	24197016	24285549	0.284748	0.043731	0.023465
ENSG00000264347	RN7SL24P	1	-	24208284	24208575	0	0	0
ENSG00000238538	snoU13	1	+	24208745	24208842	0	0	0
ENSG00000229106	RP11-4M23.2	1	-	24227961	24229227	0.685083	0.101095	0.054246
ENSG00000232557	RP11-4M23.3	1	+	24233601	24234375	0	0	0
ENSG00000264926	MIR378F	1	+	24255560	24255637	0.871795	0.128647	0.069031
ENSG00000230228	RP11-4M23.4	1	-	24275506	24275873	0	0	0
ENSG00000261025	RP11-84D1.2	1	-	25294914	25297356	0.095375	0.014074	0.007552
ENSG00000020633	RUNX3	1	-	25226002	25291612	29.6873	4.91006	2.63468
ENSG00000229162	RP11-84D1.1	1	+	25287836	25289588	6.86585	1.01317	0.543654
ENSG00000266511	AL590683.2	1	-	24606257	24606345	0	0	0
ENSG00000232298	RP11-10N16.3	1	-	24634046	24648391	0.509346	0.075162	0.040331
ENSG00000158055	GRHL3	1	+	24645812	24690972	0.316043	0.340049	0.182466
ENSG00000001460	STPG1	1	-	24683489	24743424	8.80816	6.7661	3.63061
ENSG00000001461	NIPAL3	1	+	24742284	24799466	16.6968	14.2925	7.66921
ENSG00000117602	RCAN3	1	+	24829387	24867530	28.7124	9.45663	5.07432
ENSG00000266551	RN7SL857P	1	-	24855945	24856204	4.83077	0.712857	0.382511
ENSG00000264443	RP4-594I10.3	1	-	24865292	24882515	0.616038	0.090906	0.048779
ENSG00000184454	NCMAP	1	+	24882602	24935819	1.07993	0.397347	0.213212
ENSG00000227312	RP11-496D1.2	1	+	24890118	24890465	0.841954	0.124244	0.066668
ENSG00000239106	Y_RNA	1	-	24951902	24952004	0	0	0
ENSG00000133226	SRRM1	1	+	24958207	24999758	101.829	69.5461	37.3177
ENSG00000238986	snoU13	1	-	24993474	24993578	14.1714	2.09122	1.12213
ENSG00000169504	CLIC4	1	+	25071848	25170815	108.147	19.0251	10.2086
ENSG00000238482	RNU6-1208P	1	-	25104364	25104470	8.1028	1.1957	0.641598
ENSG00000231953	RP4-706G24.1	1	+	25534630	25535360	0	0	0
ENSG00000117614	SYF2	1	-	25549170	25558993	21.5362	7.72495	4.14512
ENSG00000117616	C1orf63	1	-	25568728	25664704	3.9747	25.7771	13.8317
ENSG00000272432	RP3-465N24.6	1	+	25574328	25574812	7.2433	1.06886	0.57354
ENSG00000261349	RP3-465N24.5	1	-	25592593	25593627	10.4793	1.54639	0.829774
ENSG00000187010	RHD	1	+	25598884	25656936	0.74872	0.474402	0.254559
ENSG00000224183	SDHDP6	1	-	25620655	25621134	0.36875	0.054415	0.029198
ENSG00000259984	RP11-335G20.7	1	-	25662920	25663956	0	0	0
ENSG00000183726	TMEM50A	1	+	25664408	25688852	65.7581	23.3277	12.5174
ENSG00000252515	RNU6-1171P	1	+	25667462	25667525	7.5625	1.11597	0.598816
ENSG00000238889	snoU13	1	-	25672765	25672868	10.0096	1.47708	0.792583
ENSG00000188672	RHCE	1	-	25688740	25756683	3.00129	0.91192	0.489326
ENSG00000238084	RP3-469D22.1	1	+	25725203	25725771	9.72584	1.45827	0.78249
ENSG00000266468	AL031284.1	1	+	25732722	25732780	0	0	0
ENSG00000204178	TMEM57	1	+	25757388	25826700	64.9119	9.69093	5.20005
ENSG00000157978	LDLRAP1	1	+	25870071	25895377	2.74842	1.09843	0.589404
ENSG00000225643	RP11-70P17.1	1	+	25907969	25916847	0	0	0
ENSG00000117643	MAN1C1	1	+	25943959	26112698	4.25667	8.24068	4.42185
ENSG00000233478	RP1-187B23.1	1	-	25971035	25985602	11.7851	1.73907	0.933168
ENSG00000162430	SEPN1	1	+	26126667	26144713	203.252	31.3308	16.8118
ENSG00000255054	RP1-317E23.6	1	+	26137961	26150235	0.092466	0.232826	0.124932
ENSG00000228172	RP1-317E23.3	1	-	26143240	26146263	2.67319	0.557701	0.299256
ENSG00000117640	MTFR1L	1	+	26145131	26159432	37.9245	22.9272	12.3025
ENSG00000223474	AL020996.1	1	-	26145212	26147288	5.95011	0.878033	0.471143
ENSG00000272478	RP1-317E23.7	1	-	26158404	26158625	0.413393	0.061003	0.032733
ENSG00000127423	AUNIP	1	-	26158414	26185903	14.2401	2.57208	1.38015
ENSG00000225011	RP11-810H18.1	1	-	29814705	29823405	0	0	0
ENSG00000270927	RP11-179G8.1	1	-	30377712	30378204	0.028398	0.004191	0.002249
ENSG00000162510	MATN1	1	-	31184124	31196434	0	0	0
ENSG00000186056	MATN1-AS1	1	+	31191351	31199674	3.45179	0.664512	0.35657
ENSG00000168528	SERINC2	1	+	31882412	31907525	27.2552	23.6814	12.7072
ENSG00000268950	AC114494.1	1	-	31902192	31902614	7.33734	1.08274	0.580987
ENSG00000162511	LAPTM5	1	-	31205316	31230667	268.482	59.5822	31.9711
ENSG00000264773	MIR4420	1	-	31212003	31212079	3.75325	0.553851	0.29719
ENSG00000229607	RP5-1125N11.1	1	-	31283225	31288400	0	0	0
ENSG00000223382	RP1-65J11.1	1	+	31297075	31307131	0.154378	0.155176	0.083266
ENSG00000222784	RN7SKP91	1	+	31316670	31316957	1.65972	0.244918	0.13142
ENSG00000235143	RP1-65J11.5	1	+	31331005	31333101	0	0	0
ENSG00000162512	SDC3	1	-	31342314	31381608	129.143	39.1152	20.9888
ENSG00000134644	PUM1	1	-	31404353	31538838	166.113	48.4829	26.0154
ENSG00000200154	SNORD103A	1	-	31408535	31408620	0	0	0
ENSG00000202107	SNORD103B	1	-	31421964	31422049	8.77907	1.29549	0.695146
ENSG00000200181	SNORD85	1	-	31441011	31441083	10.5342	1.5545	0.834125
ENSG00000237329	RP11-201O14.1	1	+	31509581	31510087	20.2367	2.98625	1.60239
ENSG00000232768	RP11-201O14.2	1	+	31523719	31523881	22.8896	3.37772	1.81245
ENSG00000215900	SEPW1P	1	-	31567834	31568405	0	0	0
ENSG00000225142	RP11-490K7.1	1	-	31581035	31581470	0.215596	0.031815	0.017071
ENSG00000084628	NKAIN1	1	-	31652592	31712401	4.76297	0.839179	0.450294
ENSG00000060688	SNRNP40	1	-	31732417	31769662	65.8387	32.1441	17.2482
ENSG00000229447	RP11-490K7.4	1	-	31736092	31736528	16.286	2.40327	1.28957
ENSG00000121766	ZCCHC17	1	+	31769842	31837783	34.197	6.75308	3.62363
ENSG00000229044	RP11-266K22.2	1	-	31805914	31819646	3.84612	0.567556	0.304544
ENSG00000121769	FABP3	1	-	31838472	31849697	13.8791	3.02318	1.62221
ENSG00000236528	RP1-125I3.2	1	+	26186104	26189911	0	0	0
ENSG00000182749	PAQR7	1	-	26187701	26197744	27.6206	4.07585	2.18706
ENSG00000207302	Y_RNA	1	+	26203987	26204096	3.73636	0.55136	0.295854
ENSG00000117632	STMN1	1	-	26210672	26233482	384.263	262.743	140.985
ENSG00000229786	SNRPFP2	1	+	26213851	26214101	12.6773	1.87074	1.00382
ENSG00000223624	RP1-125I3.4	1	+	26215461	26215600	8.44286	1.24588	0.668524
ENSG00000264021	MIR3917	1	-	26232853	26232945	0.292627	0.043182	0.023171
ENSG00000266763	AL033528.1	1	+	26238240	26238313	0	0	0
ENSG00000158006	PAFAH2	1	-	26286258	26324648	17.5496	3.8047	2.04156
ENSG00000207237	RNU6-110P	1	+	26290688	26290791	6.75	0.99607	0.53448
ENSG00000252190	SCARNA17	1	+	26332497	26332621	0	0	0
ENSG00000252691	SCARNA18	1	+	26332707	26332790	0	0	0
ENSG00000158008	EXTL1	1	+	26346375	26362955	0.49903	0.188987	0.101408
ENSG00000158014	SLC30A2	1	-	26363743	26372624	0.73785	0.12298	0.065989
ENSG00000158022	TRIM63	1	-	26377795	26394927	0	0	0
ENSG00000265320	AL391650.1	1	+	26398069	26398168	0	0	0
ENSG00000175087	PDIK1L	1	+	26437664	26452034	19.8042	9.50893	5.10239
ENSG00000197245	FAM110D	1	+	26485511	26489119	1.56627	0.231129	0.124021
ENSG00000142684	ZNF593	1	+	26496362	26498551	16.9484	2.62272	1.40732
ENSG00000236782	RP11-96L14.7	1	-	26496438	26498312	0	0	0
ENSG00000142675	CNKSR1	1	+	26503894	26516377	37.5522	13.6351	7.31643
ENSG00000188782	CATSPER4	1	+	26517052	26529459	0	0	0
ENSG00000236155	RP11-231P20.2	1	+	26536232	26556331	0.206766	0.049632	0.026632
ENSG00000130695	CEP85	1	+	26560691	26605299	94.5941	26.9245	14.4474
ENSG00000270733	RP11-231P20.5	1	-	26589532	26589889	12.7821	1.88621	1.01212
ENSG00000142669	SH3BGRL3	1	+	26605667	26608007	167.864	35.5825	19.0932
ENSG00000158062	UBXN11	1	-	26607819	26644854	77.5675	30.7361	16.4926
ENSG00000169442	CD52	1	+	26644448	26647014	31.0979	8.97761	4.81729
ENSG00000176092	AIM1L	1	-	26648350	26680621	3.77283	3.97945	2.13532
ENSG00000225854	RP11-569G9.7	1	+	26653179	26653524	9.96532	1.47054	0.789076
ENSG00000265143	RN7SL490P	1	-	26674956	26675210	0	0	0
ENSG00000176083	ZNF683	1	-	26688125	26701013	3.32464	1.2148	0.651845
ENSG00000131914	LIN28A	1	+	26737269	26756213	3.31537	0.489236	0.262518
ENSG00000117682	DHDDS	1	+	26758773	26797785	78.5381	33.64	18.0508
ENSG00000223583	RP3-476K8.4	1	-	26781144	26781678	30.8505	4.55248	2.44281
ENSG00000225891	RP3-476K8.3	1	-	26789247	26793773	53.104	7.83634	4.20489
ENSG00000198830	HMGN2	1	+	26798941	26802463	771.049	246.409	132.22
ENSG00000224129	DPPA2P2	1	-	26845845	26846741	1.22631	0.180962	0.097102
ENSG00000117676	RPS6KA1	1	+	26856252	26901521	18.7413	18.0178	9.66817
ENSG00000238705	MIR1976	1	+	26881033	26881084	9.61538	1.4189	0.761367
ENSG00000243905	RN7SL679P	1	-	26919737	26920037	0	0	0
ENSG00000252802	Y_RNA	1	-	26920431	26920532	0	0	0
ENSG00000229247	RP11-492M19.3	1	-	26966868	26967105	0	0	0
ENSG00000238316	snoU13	1	-	26968777	26968880	0	0	0
ENSG00000235069	RP4-785J1.1	1	+	26973938	26974172	0	0	0
ENSG00000260063	RP5-968P14.2	1	-	27018623	27020622	5.4275	0.800914	0.429761
ENSG00000117713	ARID1A	1	+	27022524	27108595	282.677	57.0127	30.5923
ENSG00000266138	RN7SL501P	1	+	27090115	27090393	10.1147	1.49258	0.800904
ENSG00000060642	PIGV	1	+	27113963	27124889	11.2221	4.55823	2.44589
ENSG00000241188	RN7SL165P	1	+	27141313	27141601	0	0	0
ENSG00000204160	ZDHHC18	1	+	27153201	27184093	42.1666	9.23476	4.95527
ENSG00000175793	SFN	1	+	27189633	27190947	162.735	24.0142	12.8857
ENSG00000226698	RP1-50O24.6	1	+	27202624	27204736	0	0	0
ENSG00000142751	GPN2	1	-	27202624	27216788	43.0987	8.4451	4.53154
ENSG00000198746	GPATCH3	1	-	27216979	27226957	24.231	4.14383	2.22353
ENSG00000090273	NUDC	1	+	27226729	27273353	72.6769	31.3312	16.812
ENSG00000131910	NR0B2	1	-	27237980	27240457	47.0398	6.94147	3.72472
ENSG00000175707	C1orf172	1	-	27276053	27286897	63.4294	9.36003	5.02248
ENSG00000172746	RP11-344H11.4	1	+	27306656	27307466	0	0	0
ENSG00000224064	RP11-344H11.5	1	+	27310119	27310515	3.43829	0.507374	0.272251
ENSG00000225294	OSTCP2	1	-	27312388	27312831	1.8964	0.279843	0.150161
ENSG00000253368	TRNP1	1	+	27320198	27327389	34.8487	6.41641	3.44297
ENSG00000158246	FAM46B	1	-	27331511	27339327	18.1795	2.68267	1.43949
ENSG00000090020	SLC9A1	1	-	27425306	27493472	61.7802	12.6364	6.78055
ENSG00000229985	RP11-40H20.5	1	+	27503242	27503768	0	0	0
ENSG00000214973	CHCHD3P3	1	-	27527325	27527964	17.3813	2.56488	1.37629
ENSG00000225159	NPM1P39	1	+	27533421	27534287	13.9804	2.06303	1.107
ENSG00000225990	SNRPEP7	1	+	27537756	27537975	0	0	0
ENSG00000224311	RP11-40H20.4	1	-	27555597	27560843	0	0	0
ENSG00000142784	WDTC1	1	+	27561007	27635110	151.07	30.1984	16.2041
ENSG00000252098	Y_RNA	1	-	27581955	27582058	5.90385	0.871207	0.46748
ENSG00000243659	RP11-4K3__A.3	1	+	27637731	27638329	10.039	1.48142	0.794911
ENSG00000186501	TMEM222	1	+	27648651	27662891	51.5727	22.1137	11.866
ENSG00000206888	RNU6-48P	1	+	27651710	27651816	26.1308	3.85602	2.0691
ENSG00000241547	RP11-4K3__A.5	1	+	27651820	27652287	39.5235	5.83232	3.12956
ENSG00000142765	SYTL1	1	+	27668513	27680421	47.3749	22.0181	11.8146
ENSG00000142733	MAP3K6	1	-	27681675	27693383	33.7994	7.58782	4.07154
ENSG00000142748	FCN3	1	-	27695603	27701315	0.382557	0.118769	0.06373
ENSG00000174950	CD164L2	1	-	27705666	27709870	3.80647	0.949693	0.509595
ENSG00000231207	RP1-144C9.2	1	+	27715972	27716649	0	0	0
ENSG00000181773	GPR3	1	+	27719148	27722318	10.227	1.50915	0.809793
ENSG00000158195	WASF2	1	-	27730730	27816669	220.028	32.4686	17.4223
ENSG00000241169	RP4-752I6.1	1	+	27783709	27786093	11.3598	1.67632	0.899495
ENSG00000237429	RP1-159A19.4	1	+	27852316	27857072	8.57244	1.265	0.678785
ENSG00000126705	AHDC1	1	-	27860546	27930942	119.819	21.4604	11.5154
ENSG00000000938	FGR	1	-	27938575	27961788	2.88804	2.55964	1.37347
ENSG00000235912	RP1-159A19.3	1	+	27975930	27976121	29.7188	4.38547	2.3532
ENSG00000233975	RP11-288L9.1	1	-	27986839	27989233	1.78458	0.263343	0.141307
ENSG00000126709	IFI6	1	-	27992572	27998729	690.146	106.133	56.9495
ENSG00000225886	RP11-288L9.4	1	+	27995979	27996787	9.1043	1.34348	0.720898
ENSG00000206767	RNU6-949P	1	-	28002114	28002220	0	0	0
ENSG00000226662	CHMP1AP1	1	-	28013321	28013982	0	0	0
ENSG00000207095	RNU6-424P	1	+	28020242	28020346	0	0	0
ENSG00000009780	FAM76A	1	+	28052490	28089633	17.105	5.26015	2.82254
ENSG00000231344	RP3-426I6.2	1	+	28065602	28065950	4.18625	0.617747	0.331476
ENSG00000230833	RPEP3	1	+	28066465	28067140	4.51775	0.666666	0.357726
ENSG00000117758	STX12	1	+	28099694	28150963	35.2155	8.74231	4.69102
ENSG00000269971	RP3-426I6.5	1	+	28100369	28100552	14.7989	2.18382	1.17181
ENSG00000270031	RP3-426I6.6	1	+	28146494	28146852	1.93315	0.285267	0.153071
ENSG00000223062	RNU6-1245P	1	+	28151049	28151154	3.92453	0.579127	0.310753
ENSG00000117751	PPP1R8	1	+	28157289	28178187	70.0376	12.5301	6.7235
ENSG00000252947	SCARNA1	1	+	28160912	28161077	15.1627	2.23749	1.20061
ENSG00000268552	AL109927.1	1	-	28177085	28177255	0	0	0
ENSG00000130775	THEMIS2	1	+	28199055	28213196	33.7223	9.76263	5.23852
ENSG00000117748	RPA2	1	-	28218035	28241257	88.3105	20.7057	11.1104
ENSG00000130768	SMPDL3B	1	+	28261504	28285668	11.209	2.70322	1.45052
ENSG00000227050	RP11-460I13.2	1	-	28265386	28286704	2.25863	0.333296	0.178843
ENSG00000158156	XKR8	1	+	28285973	28294607	15.8607	2.44767	1.31339
ENSG00000158161	EYA3	1	-	28296855	28415207	61.893	17.205	9.23202
ENSG00000238231	RP11-460I13.6	1	-	28316669	28317035	15.5858	2.29994	1.23412
ENSG00000240750	RN7SL559P	1	-	28358397	28358691	13.522	1.99539	1.07071
ENSG00000228589	SPCS2P4	1	-	28421582	28422933	74.2382	25.4926	13.679
ENSG00000228943	RP5-1053E7.2	1	+	28436250	28436809	0	0	0
ENSG00000214812	RP5-1053E7.3	1	-	28446960	28447832	0	0	0
ENSG00000253005	RNU6-176P	1	-	28469248	28469352	1.39048	0.205187	0.110101
ENSG00000252429	RNU7-29P	1	-	28470667	28470728	0	0	0
ENSG00000169403	PTAFR	1	-	28473677	28520447	17.3918	3.21369	1.72443
ENSG00000126698	DNAJC8	1	-	28525967	28559536	71.3512	18.1652	9.74726
ENSG00000215902	AL353354.1	1	-	28527013	28527152	0.738213	0.108935	0.058453
ENSG00000269804	AL353354.2	1	+	28527070	28527419	0	0	0
ENSG00000130770	ATPIF1	1	+	28562620	28573417	79.4858	19.8966	10.6763
ENSG00000270605	RP5-1092A3.4	1	-	28566020	28567964	6.14344	0.906563	0.486452
ENSG00000271398	RP5-1092A3.5	1	+	28573655	28574079	1.28235	0.189232	0.10154
ENSG00000130766	SESN2	1	+	28586038	28609002	29.1697	4.30445	2.30972
ENSG00000130772	MED18	1	+	28655513	28662476	21.9151	4.43326	2.37884
ENSG00000204138	PHACTR4	1	+	28696114	28826881	25.4648	18.7583	10.0655
ENSG00000206779	Y_RNA	1	-	28749066	28749166	19.5248	2.88119	1.54601
ENSG00000229820	RP1-308E4.1	1	+	28780052	28780445	17.7893	2.6251	1.4086
ENSG00000221216	RNU6ATAC27P	1	+	28807874	28807992	8.57983	1.26609	0.67937
ENSG00000180198	RCC1	1	+	28832455	28865812	14.6088	21.3233	11.4418
ENSG00000242125	SNHG3	1	+	28832492	28837404	88.6414	110.139	59.0992
ENSG00000200087	SNORA73B	1	+	28835071	28835274	932.304	137.576	73.8219
ENSG00000238821	snoU13	1	+	28843988	28844087	14.39	2.12347	1.13943
ENSG00000231468	PRDX3P2	1	-	28852830	28853739	15.0458	2.22025	1.19136
ENSG00000180098	TRNAU1AP	1	+	28879597	28905051	42.0824	20.1943	10.8361
ENSG00000197989	SNHG12	1	-	28905050	28909495	52.8248	19.5595	10.4954
ENSG00000221539	SNORD99	1	-	28905261	28905334	64.2027	9.47413	5.08371
ENSG00000120656	TAF12	1	-	28915835	28969597	16.9078	8.56732	4.59713
ENSG00000188060	RAB42	1	+	28918712	28921955	13.9469	4.07347	2.18578
ENSG00000229388	RP11-442N24__B.1	1	+	28969740	28975093	0.713053	0.456605	0.245009
ENSG00000270103	RNU11	1	+	28975112	28975245	78.3284	11.8233	6.34425
ENSG00000162419	GMEB1	1	+	28995244	29045865	27.1266	7.33036	3.93339
ENSG00000252777	SCARNA24	1	+	29016177	29016306	1.89231	0.27924	0.149837
ENSG00000198492	YTHDF2	1	+	29063133	29096287	68.9482	29.2467	15.6934
ENSG00000116329	OPRD1	1	+	29138654	29190208	88.6905	13.0877	7.02271
ENSG00000226852	RP1-212P9.2	1	+	29194087	29197779	44.8948	6.62494	3.55487
ENSG00000233427	RP1-212P9.3	1	-	29196995	29203848	23.974	3.53775	1.89832
ENSG00000199756	Y_RNA	1	-	29208238	29208347	1.22727	0.181104	0.097178
ENSG00000159023	EPB41	1	+	29213603	29446553	12.9231	62.334	33.4477
ENSG00000225616	RP4-604A21.1	1	-	29308790	29309120	11.2689	1.6629	0.892295
ENSG00000206704	Y_RNA	1	+	29312222	29312322	4.85149	0.715914	0.384151
ENSG00000253304	TMEM200B	1	-	29445940	29450447	10.1158	1.56562	0.840094
ENSG00000225750	RP11-242O24.3	1	-	29471006	29473506	11.2151	1.65496	0.888033
ENSG00000116350	SRSF4	1	-	29474255	29508499	34.4373	47.5042	25.4902
ENSG00000227637	RP11-242O24.5	1	+	29479001	29479503	22.2938	3.2898	1.76527
ENSG00000116353	MECR	1	-	29519385	29557454	7.16917	10.3829	5.57136
ENSG00000237934	RP11-467D18.2	1	+	29550445	29551328	7.97208	1.17641	0.631247
ENSG00000060656	PTPRU	1	+	29563028	29653325	23.68	8.64777	4.6403
ENSG00000221550	AL645859.1	1	-	29580054	29580195	0.464789	0.068587	0.036803
ENSG00000230523	RP3-437I16.1	1	-	29656132	29676626	2.33706	0.34487	0.185053
ENSG00000234512	TLR12P	1	+	33931850	33934555	0.014412	0.002127	0.001141
ENSG00000121903	ZSCAN20	1	+	33938246	33962107	16.996	3.47297	1.86356
ENSG00000160094	ZNF362	1	+	33722146	33766320	69.1151	15.4757	8.30411
ENSG00000270115	RP11-415J8.7	1	+	33726813	33727281	17.5586	2.59106	1.39033
ENSG00000256142	AL513327.1	1	+	33764975	33766320	0.031759	0.004687	0.002515
ENSG00000184389	A3GALT2	1	-	33772367	33786699	1.93396	0.295583	0.158607
ENSG00000225313	RP11-415J8.3	1	+	33772967	33791644	9.33802	2.34429	1.25792
ENSG00000134686	PHC2	1	-	33789224	33896653	167.001	61.1173	32.7949
ENSG00000266239	MIR3605	1	-	33797994	33798093	81.5852	12.0392	6.46009
ENSG00000222112	RN7SKP16	1	-	33802167	33802465	97.4181	14.3756	7.71378
ENSG00000233246	RP11-415J8.5	1	+	33815953	33828846	15.0673	2.22343	1.19307
ENSG00000215899	RP11-439L8.2	1	-	31960436	31961777	0.061848	0.009127	0.004897
ENSG00000206981	RNU6-40P	1	-	31970419	31970525	0	0	0
ENSG00000228682	RP11-439L8.3	1	+	31971841	31974167	0	0	0
ENSG00000223907	RP11-439L8.4	1	+	31984036	31989846	0.276906	0.040862	0.021926
ENSG00000229167	RP11-73M7.1	1	-	32037186	32041174	2.39594	0.353559	0.189716
ENSG00000142910	TINAGL1	1	+	32042116	32053288	9.82843	4.4905	2.40955
ENSG00000121764	HCRTR1	1	+	32083287	32098119	1.50048	0.359598	0.192956
ENSG00000162517	PEF1	1	-	32095463	32110497	54.8072	15.2765	8.19722
ENSG00000235790	RP11-73M7.6	1	+	32109650	32125539	0.285912	0.630731	0.338443
ENSG00000264078	RP11-73M7.9	1	+	32110295	32114972	0	0	0
ENSG00000084636	COL16A1	1	-	32117848	32169920	3.31738	1.69853	0.911411
ENSG00000121753	BAI2	1	-	32192718	32230494	46.2641	21.9188	11.7614
ENSG00000266580	MIR4254	1	-	32224261	32224336	16.1974	2.39018	1.28254
ENSG00000254545	RP11-84A19.3	1	+	32254731	32256923	0	0	0
ENSG00000134668	SPOCD1	1	-	32256023	32281652	0.823571	0.272849	0.146407
ENSG00000203620	RP11-84A19.2	1	-	32307620	32321169	0.192291	0.028376	0.015226
ENSG00000269967	RP11-84A19.4	1	-	32317514	32387442	15.2589	2.2517	1.20824
ENSG00000184007	PTP4A2	1	-	32372022	32410457	53.793	29.9161	16.0526
ENSG00000212673	AL136115.1	1	+	32379174	32380745	9.87703	1.45751	0.782085
ENSG00000228634	RP4-534N18.2	1	+	32398621	32399576	22.0522	3.25416	1.74614
ENSG00000121774	KHDRBS1	1	+	32479430	32526451	310.668	67.0205	35.9624
ENSG00000203325	RP11-277A4.4	1	-	32517892	32539075	22.7933	3.36351	1.80482
ENSG00000121775	TMEM39B	1	+	32537632	32568467	43.95	20.6697	11.0911
ENSG00000266203	MIR5585	1	+	32552550	32552608	9.38983	1.38562	0.743508
ENSG00000025800	KPNA6	1	+	32573639	32642169	13.7222	15.1236	8.11515
ENSG00000250135	RP4-622L5.2	1	+	32636334	32642169	0	0	0
ENSG00000084652	TXLNA	1	+	32645287	32663886	197.431	30.1011	16.1519
ENSG00000160050	CCDC28B	1	+	32665987	32670988	32.8469	11.7818	6.32201
ENSG00000224066	RP4-622L5.7	1	-	32670370	32672415	0.966638	0.380603	0.204227
ENSG00000160051	IQCC	1	+	32671236	32674288	59.6618	9.35775	5.02126
ENSG00000222046	DCDC2B	1	+	32674695	32681797	20.5693	4.20536	2.25655
ENSG00000160055	TMEM234	1	-	32680073	32687972	59.0155	16.8074	9.01864
ENSG00000084623	EIF3I	1	+	32687529	32697205	146.662	30.4313	16.3291
ENSG00000220785	MTMR9LP	1	-	32697259	32707221	72.5951	16.0087	8.5901
ENSG00000183615	FAM167B	1	+	32712834	32714457	38.7361	5.71613	3.06721
ENSG00000182866	LCK	1	+	32716840	32751766	42.8292	11.1891	6.00395
ENSG00000252450	Y_RNA	1	-	32752053	32752162	2.67273	0.394403	0.211632
ENSG00000116478	HDAC1	1	+	32757687	32799236	38.2216	52.8103	28.3374
ENSG00000175130	MARCKSL1	1	-	32799433	32801980	909.441	134.203	72.0116
ENSG00000233775	RP4-811H24.9	1	-	32814795	32816264	3.49927	0.516373	0.27708
ENSG00000162526	TSSK3	1	+	32817122	32829913	6.25272	5.36212	2.87725
ENSG00000225828	FAM229A	1	-	32826871	32829879	31.1677	6.39559	3.4318
ENSG00000160058	BSDC1	1	-	32830704	32860332	61.9385	25.1692	13.5055
ENSG00000224333	GAPDHP20	1	-	32867710	32868716	2.03078	0.299675	0.160802
ENSG00000270850	RP11-395N6.4	1	+	32887580	32887920	1.25513	0.185215	0.099384
ENSG00000229259	LRRC37A12P	1	-	32888815	32892390	0	0	0
ENSG00000263529	RN7SL122P	1	+	32923436	32923733	0	0	0
ENSG00000254553	RP1-27O5.3	1	+	32930658	33066393	21.9787	3.2433	1.74032
ENSG00000273274	ZBTB8B	1	+	32930670	32962287	22.7831	3.36201	1.80402
ENSG00000160062	ZBTB8A	1	+	33005028	33071540	23.3875	4.9936	2.67951
ENSG00000176261	ZBTB8OS	1	-	33065773	33116504	3.6596	22.4111	12.0256
ENSG00000200591	Y_RNA	1	+	33105552	33105653	14.0392	2.07171	1.11166
ENSG00000162521	RBBP4	1	+	33116743	33151812	99.985	50.9005	27.3126
ENSG00000162520	SYNC	1	-	33145507	33169197	2.22968	0.380091	0.203953
ENSG00000224409	RP11-114B7.6	1	-	33183335	33190838	0	0	0
ENSG00000162522	KIAA1522	1	+	33207486	33240571	20.2487	11.5055	6.17373
ENSG00000134684	YARS	1	-	33240840	33283754	66.978	32.7157	17.5549
ENSG00000116497	S100PBP	1	+	33282368	33324476	20.1548	39.9651	21.4448
ENSG00000160097	FNDC5	1	-	33327869	33338083	12.4039	4.14425	2.22376
ENSG00000121905	HPCA	1	+	33351595	33364042	4.5238	3.44712	1.84968
ENSG00000121900	TMEM54	1	-	33360195	33367039	103.56	23.4323	12.5735
ENSG00000221423	AL031602.1	1	+	33391895	33392000	1.83019	0.270074	0.144918
ENSG00000116514	RNF19B	1	-	33402046	33430286	101.441	15.9328	8.54936
ENSG00000267885	FKSG48	1	+	33439268	33439642	5.09067	0.751209	0.40309
ENSG00000217644	RP4-803A2.1	1	+	33445543	33446073	0.877589	0.130733	0.07015
ENSG00000239670	RP4-803A2.2	1	+	33452553	33453834	0	0	0
ENSG00000236065	RP1-117O3.2	1	+	33452676	33498070	10.3865	1.53269	0.822426
ENSG00000004455	AK2	1	-	33473585	33546597	73.5853	49.2244	26.4133
ENSG00000142920	ADC	1	+	33546705	33586131	7.6594	2.16298	1.16063
ENSG00000116525	TRIM62	1	-	33611003	33647660	48.4693	8.4068	4.51099
ENSG00000270241	RP4-657M3.2	1	-	34742460	34742893	0.43318	0.063923	0.0343
ENSG00000235907	RP4-580O19.2	1	-	33977608	33978343	2.25679	0.333026	0.178698
ENSG00000121904	CSMD2	1	-	33979609	34631443	27.7081	12.7011	6.81526
ENSG00000227000	HSPD1P14	1	+	34304124	34305741	1.58344	0.233661	0.12538
ENSG00000176256	HMGB4	1	+	34326076	34330392	2.06768	0.370513	0.198813
ENSG00000231163	RP5-1007G16.1	1	+	34334554	34351059	3.91641	1.25656	0.674254
ENSG00000201148	RNA5SP42	1	+	34578550	34578664	9.11304	1.34478	0.721591
ENSG00000142698	C1orf94	1	+	34632484	34684732	0.32253	0.451408	0.242221
ENSG00000221053	AC115286.1	1	-	34641467	34641550	0	0	0
ENSG00000232862	RP4-665N4.4	1	-	36545667	36547923	0.797148	0.903015	0.484548
ENSG00000163866	SMIM12	1	-	35178338	35325417	18.865	9.42794	5.05893
ENSG00000189280	GJB5	1	+	35220648	35224113	1.95793	0.288924	0.155034
ENSG00000189433	GJB4	1	+	35225342	35229325	2.95313	0.435781	0.233835
ENSG00000255811	RP1-34M23.5	1	-	35227027	35253698	3.677	0.542599	0.291153
ENSG00000216162	AL121988.1	1	-	35244162	35244245	0	0	0
ENSG00000188910	GJB3	1	+	35246790	35251970	1.49957	0.481078	0.258141
ENSG00000187513	GJA4	1	+	35258599	35261348	14.8282	2.61547	1.40343
ENSG00000230163	RP5-997D16.2	1	+	35316295	35317156	23.8181	3.51473	1.88597
ENSG00000116544	DLGAP3	1	-	35331037	35395186	39.4264	6.54147	3.51008
ENSG00000252728	SNORD112	1	+	35409357	35409425	0.855072	0.12618	0.067706
ENSG00000241014	RP11-244H3.1	1	-	35439957	35450914	7.90258	1.30164	0.698445
ENSG00000271741	RP11-244H3.4	1	-	35447134	35497342	6.92004	1.02116	0.547944
ENSG00000243749	ZMYM6NB	1	-	35447136	35450954	30.9094	4.56117	2.44747
ENSG00000163867	ZMYM6	1	-	35449523	35497569	11.5859	5.88654	3.15865
ENSG00000233940	RP11-248I9.2	1	+	35519069	35524872	0.784519	0.115768	0.06212
ENSG00000197056	ZMYM1	1	+	35525387	35581460	4.81101	4.83086	2.59218
ENSG00000228348	EFCAB14P1	1	+	35587623	35588085	5.33045	0.786593	0.422077
ENSG00000116560	SFPQ	1	-	35641979	35658749	266.377	151.936	81.5272
ENSG00000201868	Y_RNA	1	+	35661570	35661663	1.37234	0.202511	0.108665
ENSG00000263591	RN7SL136P	1	-	35729823	35730083	0.126437	0.018658	0.010012
ENSG00000146463	ZMYM4	1	+	35734568	35887659	59.2575	12.8467	6.8934
ENSG00000240374	RN7SL503P	1	-	35757801	35758099	6.7893	1.00187	0.537592
ENSG00000201542	SNORA62	1	+	35775875	35776026	3.63158	0.535897	0.287556
ENSG00000229994	RPL5P4	1	+	35816323	35817208	28	4.13185	2.2171
ENSG00000227409	ZMYM4-AS1	1	-	35824423	35831678	3.89484	0.574746	0.308402
ENSG00000202129	RNY5P1	1	-	35893417	35893494	13.2692	1.95809	1.05069
ENSG00000142687	KIAA0319L	1	-	35899091	36023551	9.63635	16.6699	8.94487
ENSG00000236274	RP4-728D4.3	1	+	35975343	35977039	3.79661	0.56025	0.300624
ENSG00000020129	NCDN	1	+	36023074	36032875	23.4733	6.78191	3.63909
ENSG00000239636	RP4-728D4.2	1	-	36035414	36043330	4.63047	0.826054	0.443251
ENSG00000116819	TFAP2E	1	+	36038971	36060929	11.5393	1.70281	0.913711
ENSG00000126067	PSMB2	1	-	36067185	36107445	139.914	20.6466	11.0787
ENSG00000239859	RN7SL281P	1	-	36171626	36171875	0.348	0.051353	0.027555
ENSG00000142686	C1orf216	1	-	36179476	36185073	39.6726	8.52908	4.57661
ENSG00000092853	CLSPN	1	-	36185819	36235568	103.2	23.026	12.3555
ENSG00000232335	RP11-435D7.3	1	+	36204990	36209177	4.04161	0.596404	0.320024
ENSG00000134698	AGO4	1	+	36273773	36323491	32.6863	5.45283	2.92592
ENSG00000092847	AGO1	1	+	36335409	36395211	59.0157	12.2909	6.59513
ENSG00000271164	RP4-789D17.4	1	-	36338871	36339353	1.10559	0.163147	0.087543
ENSG00000271914	RP4-789D17.5	1	-	36395321	36395716	9.38636	1.38511	0.743233
ENSG00000126070	AGO3	1	+	36396319	36538101	22.1185	16.0873	8.63225
ENSG00000271554	RP4-665N4.8	1	-	36457710	36479231	1.30968	2.37024	1.27184
ENSG00000234481	RP4-614N24.1	1	+	37238741	37241369	0	0	0
ENSG00000119535	CSF3R	1	-	36931644	36948879	8.38543	4.5019	2.41567
ENSG00000092850	TEKT2	1	+	36549676	36553876	32.9516	7.53219	4.04169
ENSG00000116863	ADPRHL2	1	+	36554476	36559533	68.208	10.0652	5.40086
ENSG00000171812	COL8A2	1	-	36560837	36590821	4.68437	0.692132	0.37139
ENSG00000054116	TRAPPC3	1	-	36602173	36615098	37.2539	13.9071	7.46241
ENSG00000116871	MAP7D1	1	+	36621180	36646450	31.406	32.5912	17.4881
ENSG00000264592	RN7SL131P	1	+	36657516	36657769	0.251969	0.037182	0.019951
ENSG00000054118	THRAP3	1	+	36690017	36770958	25.4839	35.4432	19.0184
ENSG00000231849	UBE2V2P4	1	-	36707499	36707757	7.3861	1.08994	0.584848
ENSG00000214193	SH3D21	1	+	36771988	36790484	37.5061	11.6811	6.26792
ENSG00000142694	EVA1B	1	-	36787632	36789755	35.3254	6.93587	3.72171
ENSG00000116883	RP11-268J15.5	1	+	36789335	36794822	19.9231	2.93997	1.57755
ENSG00000196182	STK40	1	-	36805225	36851497	52.2513	12.3617	6.63315
ENSG00000181817	LSM10	1	-	36856839	36863493	27.4753	7.18911	3.8576
ENSG00000222821	RNU4-27P	1	-	36868322	36868460	2.31655	0.341843	0.183429
ENSG00000116885	OSCP1	1	-	36881428	36916086	5.43499	8.48052	4.55055
ENSG00000201448	SNORA63	1	-	36884051	36884179	6.11628	0.902554	0.484301
ENSG00000116898	MRPS15	1	-	36921319	36930038	41.5593	15.8815	8.52186
ENSG00000207328	RNU6-636P	1	+	37669211	37669317	0.158879	0.023445	0.01258
ENSG00000223944	RP5-1180C18.1	1	-	37728340	37790701	0	0	0
ENSG00000252368	RNA5SP43	1	-	37730278	37730387	0	0	0
ENSG00000163873	GRIK3	1	-	37261128	37499730	167.126	43.2921	23.23
ENSG00000227416	RP11-109P14.2	1	-	38248129	38248557	0.223776	0.033022	0.017719
ENSG00000214141	ACTN4P2	1	+	38242342	38245090	0.07611	0.011231	0.006027
ENSG00000233621	LINC01137	1	-	37920480	37940012	6.57276	0.969915	0.520446
ENSG00000163874	ZC3H12A	1	+	37940153	37949980	22.1482	4.99859	2.68219
ENSG00000163875	MEAF6	1	-	37958176	37980375	93.2191	32.2459	17.3028
ENSG00000263675	MIR5581	1	-	37966536	37966595	26.5833	3.92279	2.10493
ENSG00000163877	SNIP1	1	-	38000050	38019903	19.4364	4.18896	2.24775
ENSG00000232273	FTH1P1	1	+	38010364	38010895	10.9417	1.61463	0.86639
ENSG00000237749	RP3-423B22.5	1	+	38021843	38022108	0.954887	0.148149	0.079495
ENSG00000163879	DNALI1	1	+	38022520	38032458	60.1741	20.42	10.9572
ENSG00000134697	GNL2	1	-	38032417	38061536	34.5974	15.6428	8.39377
ENSG00000169218	RSPO1	1	-	38076951	38100595	0	0	0
ENSG00000116922	C1orf109	1	-	38147242	38157914	11.5483	5.42916	2.91323
ENSG00000134690	CDCA8	1	+	38158090	38175391	114.292	17.0236	9.13465
ENSG00000183317	EPHA10	1	-	38179552	38230805	9.81916	2.89864	1.55538
ENSG00000200421	Y_RNA	1	-	38203627	38203726	0.83	0.12248	0.065721
ENSG00000238871	snoU13	1	+	38215874	38215974	1.38614	0.204547	0.109758
ENSG00000185090	MANEAL	1	+	38259474	38266809	170.1	32.1869	17.2711
ENSG00000233728	RP11-109P14.9	1	-	38265392	38266551	0.195749	0.028886	0.0155
ENSG00000196449	YRDC	1	-	38268616	38273857	64.3058	9.48935	5.09188
ENSG00000197982	C1orf122	1	+	38272651	38275126	39.3154	10.8963	5.84685
ENSG00000188786	MTF1	1	-	38275239	38325292	35.5403	5.35322	2.87248
ENSG00000230610	AL929472.1	1	-	38292232	38293886	1.68889	0.249223	0.13373
ENSG00000235673	RP11-109P14.8	1	+	38306658	38307348	4.19537	0.619093	0.332199
ENSG00000230955	RP11-109P14.10	1	+	38326369	38327252	0	0	0
ENSG00000204084	INPP5B	1	-	38326369	38412729	28.3572	12.338	6.62045
ENSG00000252448	SNORA63	1	+	38349909	38349989	10.3951	1.53396	0.823104
ENSG00000222282	RNU6-584P	1	+	38350695	38350789	3.31579	0.489298	0.262552
ENSG00000185668	POU3F1	1	-	38509523	38512450	4.26776	0.629776	0.337931
ENSG00000183431	SF3A3	1	-	38422647	38456593	71.5802	17.4813	9.38025
ENSG00000212541	RNU6-510P	1	+	38457134	38457241	1.26852	0.18719	0.100444
ENSG00000183386	FHL3	1	-	38462442	38471278	17.6567	3.59574	1.92943
ENSG00000183520	UTP11L	1	+	38474930	38490496	29.829	7.88326	4.23007
ENSG00000200796	RNU6-753P	1	+	38862331	38862437	0.457944	0.067577	0.036261
ENSG00000238063	RP11-329N22.1	1	+	38940868	38942156	0	0	0
ENSG00000215895	RP11-334L9.1	1	+	39174603	39176562	0.508673	0.075063	0.040278
ENSG00000224592	RP5-884C9.2	1	+	38512986	38584697	2.36257	0.407443	0.218629
ENSG00000223589	RP5-884C9.3	1	-	38546244	38546583	1.53529	0.226557	0.121568
ENSG00000265596	MIR3659	1	+	38554903	38555001	0	0	0
ENSG00000116990	MYCL	1	-	40361098	40367928	23.6502	7.21488	3.87142
ENSG00000236546	RP1-118J21.5	1	+	40363417	40364770	2.18442	0.322346	0.172967
ENSG00000168389	MFSD2A	1	+	40420802	40435638	12.1235	4.15433	2.22917
ENSG00000228477	RP3-342P20.2	1	+	40428352	40429076	8.91586	1.31568	0.705978
ENSG00000131236	CAP1	1	+	40505905	40538321	94.8644	40.1257	21.531
ENSG00000131238	PPT1	1	-	40538379	40563375	114.507	24.9199	13.3717
ENSG00000226745	RP11-115D7.3	1	+	40598436	40599120	0.229197	0.033822	0.018148
ENSG00000117000	RLF	1	+	40627045	40706593	51.5724	7.61032	4.08361
ENSG00000207508	RNU6-1237P	1	+	40643515	40643621	9.83178	1.45084	0.778502
ENSG00000188800	TMCO2	1	+	40711619	40717363	0	0	0
ENSG00000259943	RP1-39G22.7	1	-	40722099	40723639	18.4912	2.72868	1.46418
ENSG00000084073	ZMPSTE24	1	+	40723779	40759856	40.3374	7.02583	3.76998
ENSG00000231296	RP1-39G22.4	1	-	40728344	40728656	6.43672	0.94984	0.509673
ENSG00000227311	RP1-228H13.1	1	-	40798748	40799230	0.194617	0.028898	0.015506
ENSG00000049089	COL9A2	1	-	40766159	40783488	19.0263	4.53174	2.43168
ENSG00000116954	RRAGC	1	-	39303870	39325495	20.2272	6.03929	3.24061
ENSG00000228436	RP5-864K19.4	1	+	39325672	39385068	3.69649	3.15059	1.69057
ENSG00000214114	MYCBP	1	-	39328636	39347289	17.7796	6.4431	3.45729
ENSG00000131233	GJA9	1	-	39330175	39347289	0.453841	0.114496	0.061437
ENSG00000158315	RHBDL2	1	-	39351479	39407471	0.931114	1.12808	0.605314
ENSG00000199963	RNU6-605P	1	+	39392542	39392649	0.851852	0.125704	0.067452
ENSG00000207466	Y_RNA	1	-	39416497	39416597	0	0	0
ENSG00000235549	RP11-781D11.1	1	-	39423947	39424597	0	0	0
ENSG00000174574	AKIRIN1	1	+	39456895	39471731	85.011	13.0835	7.02044
ENSG00000168653	NDUFS5	1	+	39491990	39500308	217.188	32.1593	17.2563
ENSG00000127603	MACF1	1	+	39546988	39952849	31.0902	84.0037	45.0754
ENSG00000206654	RNU6-608P	1	-	39586612	39586715	3.29808	0.486684	0.261149
ENSG00000222378	RNA5SP44	1	-	39619836	39619968	26.3609	3.88997	2.08731
ENSG00000270040	RP11-416A14.1	1	+	39672184	39672629	0.130045	0.01919	0.010297
ENSG00000226438	RP11-420K8.1	1	-	39715510	39723321	2.10854	0.311148	0.166959
ENSG00000217897	HSPE1P8	1	-	39769966	39770570	14.2604	2.10435	1.12917
ENSG00000255103	KIAA0754	1	+	39876151	39882154	73.145	10.7937	5.79178
ENSG00000183682	BMP8A	1	+	39957318	39991607	31.9564	4.71568	2.53038
ENSG00000237624	OXCT2P1	1	+	39980628	39982162	2.40847	0.355408	0.190708
ENSG00000182109	RP11-69E11.4	1	-	39987952	40011859	23.6226	9.25924	4.9684
ENSG00000243970	PPIEL	1	-	39997510	40024379	18.6078	2.74587	1.47341
ENSG00000090621	PABPC4	1	-	40026488	40042462	102.449	42.8999	23.0196
ENSG00000228060	RP11-69E11.8	1	+	40030832	40038875	11.8446	1.74786	0.937881
ENSG00000201457	SNORA55	1	-	40033046	40033180	22.2	3.27596	1.75785
ENSG00000163909	HEYL	1	-	40089825	40105617	22.7507	3.50913	1.88296
ENSG00000225903	RP1-144F13.3	1	+	40099088	40099575	0	0	0
ENSG00000116981	NT5C1A	1	-	40124793	40137710	0	0	0
ENSG00000116983	HPCAL4	1	-	40144320	40157361	1.69687	0.2504	0.134362
ENSG00000084072	PPIE	1	+	40157854	40229586	15.8067	13.021	6.98695
ENSG00000225333	RP1-144F13.4	1	+	40183700	40184267	0.704225	0.10392	0.055762
ENSG00000252413	RNU7-121P	1	-	40189238	40189299	0	0	0
ENSG00000116985	BMP8B	1	-	40222854	40254533	14.3232	6.59372	3.53811
ENSG00000198754	OXCT2	1	-	40235195	40237020	9.6517	1.42426	0.764243
ENSG00000261798	RP1-118J21.25	1	+	40254648	40255843	2.63211	0.388409	0.208416
ENSG00000229213	RP1-118J21.24	1	-	40261515	40261668	1.41558	0.208892	0.112089
ENSG00000043514	TRIT1	1	-	40306723	40349183	34.1722	14.3172	7.68243
ENSG00000202222	Y_RNA	1	-	40347238	40347350	32.7699	4.83572	2.59479
ENSG00000117016	RIMS3	1	-	41086351	41131329	21.9967	3.34126	1.79288
ENSG00000084070	SMAP2	1	+	40810522	40888998	5.22218	10.496	5.63206
ENSG00000213172	RP1-228H13.2	1	+	40830438	40830855	0.875598	0.129208	0.069332
ENSG00000187801	ZFP69B	1	+	40915774	40929390	19.6215	3.12309	1.67582
ENSG00000260920	RP1-228H13.5	1	+	40929991	40932436	13.0662	1.92813	1.03461
ENSG00000187815	ZFP69	1	+	40942887	40962015	18.3491	3.69594	1.9832
ENSG00000238287	RP11-656D10.3	1	-	40958829	40974333	12.6628	1.8686	1.00267
ENSG00000164002	EXO5	1	+	40974413	40982228	33.3245	7.76975	4.16916
ENSG00000227278	RP11-656D10.5	1	-	40980133	40980729	0	0	0
ENSG00000238186	RP11-656D10.6	1	-	40981426	40982846	4.45536	0.657459	0.352785
ENSG00000117010	ZNF684	1	+	40997233	41013841	9.14643	2.62054	1.40615
ENSG00000236505	RP1-63P18.2	1	+	41029206	41029331	0	0	0
ENSG00000233910	GTF2F2P2	1	-	41059305	41060025	0.260749	0.038478	0.020647
ENSG00000117013	KCNQ4	1	+	41249684	41306124	0.897849	0.294975	0.15828
ENSG00000264582	RN7SL326P	1	+	41270518	41270811	0.697279	0.102895	0.055212
ENSG00000179862	CITED4	1	-	41326729	41328018	16.1357	2.38107	1.27766
ENSG00000237899	RP4-739H11.3	1	-	41134761	41153260	0	0	0
ENSG00000272145	NFYC-AS1	1	-	41156052	41157738	16.9713	2.50439	1.34383
ENSG00000066136	NFYC	1	+	41157320	41237275	10.8431	32.0438	17.1943
ENSG00000198974	MIR30E	1	+	41220027	41220118	3.05435	0.450718	0.24185
ENSG00000207962	MIR30C1	1	+	41222956	41223044	1.20225	0.177411	0.095197
ENSG00000252563	RNA5SP45	1	-	41932608	41932699	0.869565	0.128318	0.068854
ENSG00000127129	EDN2	1	-	41944446	41950344	7.65284	1.82304	0.978225
ENSG00000228940	RP11-348A7.1	1	-	41403776	41405435	0	0	0
ENSG00000233118	UBE2V1P8	1	-	41407923	41408187	0	0	0
ENSG00000171793	CTPS1	1	+	41445007	41478235	65.4318	41.3024	22.1624
ENSG00000171790	SLFNL1	1	-	41481269	41488909	42.1387	6.21824	3.33664
ENSG00000010803	SCMH1	1	-	41492872	41707826	134.195	38.6872	20.7591
ENSG00000215893	RP4-635E8.1	1	+	41564310	41564808	8.5511	1.26185	0.677095
ENSG00000235358	RP11-399E6.1	1	+	41708045	41750533	4.83033	1.72032	0.923106
ENSG00000213987	RP11-399E6.2	1	-	41730222	41730534	4.36128	0.643576	0.345336
ENSG00000204060	FOXO6	1	+	41827594	41849262	36.8486	5.4376	2.91776
ENSG00000229901	RP11-399E6.4	1	-	41840676	41841341	22.1472	3.26817	1.75367
ENSG00000227538	HNRNPFP1	1	+	42506268	42507400	0.015887	0.002344	0.001258
ENSG00000127124	HIVEP3	1	-	41972036	42501596	11.7713	17.5614	9.42324
ENSG00000230881	RP11-486B10.3	1	+	42001114	42001539	16.8377	2.48468	1.33325
ENSG00000230638	RP11-486B10.4	1	+	42007740	42010258	29.0404	5.26793	2.82671
ENSG00000264896	AL451006.1	1	+	42224812	42224898	0.505747	0.074631	0.040046
ENSG00000233708	RP11-342M1.7	1	-	43352268	43354438	0	0	0
ENSG00000237090	RP11-342M1.6	1	-	43356765	43358101	0	0	0
ENSG00000225099	ATP6V1E1P1	1	+	43368903	43369583	0.480176	0.070858	0.038021
ENSG00000164011	ZNF691	1	+	43312280	43318148	22.8547	5.08222	2.72706
ENSG00000117385	LEPRE1	1	-	43212006	43232755	27.3019	11.956	6.41546
ENSG00000164008	C1orf50	1	+	43232940	43263968	4.94197	7.48526	4.01651
ENSG00000228452	RP5-994D16.9	1	-	43241484	43242461	19.3512	2.85558	1.53227
ENSG00000177868	CCDC23	1	-	43272723	43282954	17.4235	15.5062	8.32047
ENSG00000164010	ERMAP	1	+	43282795	43310660	13.9917	3.82166	2.05066
ENSG00000228192	RP11-342M1.3	1	-	43300352	43312093	0.22707	0.53472	0.286925
ENSG00000228776	RP11-319C21.1	1	+	42606306	42607062	0	0	0
ENSG00000044012	GUCA2B	1	+	42619092	42621495	0	0	0
ENSG00000197273	GUCA2A	1	-	42628362	42630389	0	0	0
ENSG00000198815	FOXJ3	1	-	42642210	42801548	118.44	51.5415	27.6566
ENSG00000227527	RP11-223A3.1	1	-	42801057	42804047	10.0741	1.4866	0.797692
ENSG00000177181	RIMKLA	1	+	42846466	42888249	62.9012	11.4977	6.16954
ENSG00000235002	RP11-157D18.2	1	-	42878069	42878465	12.131	1.79012	0.960558
ENSG00000066185	ZMYND12	1	-	42896000	42921938	2.61243	0.782989	0.420143
ENSG00000127125	PPCS	1	+	42921788	42939056	24.5869	8.74326	4.69154
ENSG00000186409	CCDC30	1	+	42929001	43120335	5.43496	14.7391	7.90882
ENSG00000230116	RP11-163G10.2	1	+	42957410	42958164	1.69271	0.249787	0.134033
ENSG00000236876	TMSB4XP1	1	-	42965876	42966067	77.9635	11.5048	6.17333
ENSG00000200254	RNU6-536P	1	+	43034704	43034810	0.775701	0.114467	0.061422
ENSG00000236180	RP11-163G10.4	1	+	43036641	43037061	3.26366	0.481605	0.258424
ENSG00000171960	PPIH	1	+	43124096	43142429	22.0058	14.1681	7.60244
ENSG00000234917	RP5-994D16.3	1	+	43144406	43147325	9.19631	1.35706	0.728184
ENSG00000065978	YBX1	1	+	43148098	43168020	573.249	109.626	58.824
ENSG00000164007	CLDN19	1	-	43198764	43205925	0	0	0
ENSG00000239560	RN7SL479P	1	-	44582772	44583069	0.33557	0.049519	0.026571
ENSG00000171872	KLF17	1	+	44584522	44600812	0	0	0
ENSG00000233514	RP11-570P14.1	1	-	44587825	44588184	5.21944	0.770212	0.413287
ENSG00000117394	SLC2A1	1	-	43391052	43424530	36.154	21.6444	11.6141
ENSG00000227533	SLC2A1-AS1	1	+	43424720	43449029	1.90042	0.58425	0.313502
ENSG00000207256	RNU6-880P	1	+	43457109	43457215	1	0.147566	0.079182
ENSG00000252803	RNU6-870P	1	-	43489220	43489308	0	0	0
ENSG00000186973	FAM183A	1	+	43610824	43622067	10.6333	11.3624	6.09694
ENSG00000117395	EBNA1BP2	1	-	43629846	43736607	2.61525	10.7378	5.76177
ENSG00000243710	WDR65	1	+	43637820	43720029	6.91958	1.50723	0.808763
ENSG00000199240	RNA5SP46	1	+	43662088	43662207	0	0	0
ENSG00000179178	TMEM125	1	+	43735665	43739673	14.7858	5.23875	2.81105
ENSG00000253313	C1orf210	1	-	43747554	43751288	27.2302	4.12973	2.21597
ENSG00000066056	TIE1	1	+	43766664	43788779	2.44621	1.35529	0.727236
ENSG00000117400	MPL	1	+	43803478	43818443	4.22274	0.70234	0.376868
ENSG00000234694	RP1-92O14.3	1	-	43820355	43824329	14.7428	2.17554	1.16737
ENSG00000117399	CDC20	1	+	43824626	43828874	205.831	38.6864	20.7587
ENSG00000066322	ELOVL1	1	-	43829068	43833696	73.1509	24.5628	13.1801
ENSG00000159479	MED8	1	-	43849588	43855479	53.1686	13.012	6.98209
ENSG00000229431	RP1-92O14.6	1	+	43850784	43854826	10.0548	1.48374	0.796159
ENSG00000198198	SZT2	1	+	43855553	43918321	70.8232	21.8528	11.726
ENSG00000229372	SZT2-AS1	1	-	43913447	43914315	9.16377	1.35226	0.725608
ENSG00000178922	HYI	1	-	43916824	43919660	62.7898	12.8333	6.88622
ENSG00000229348	HYI-AS1	1	+	43919598	43922666	5.12751	0.756646	0.406008
ENSG00000142949	PTPRF	1	+	43990858	44089343	105.493	62.4575	33.514
ENSG00000066135	KDM4A	1	+	44115829	44171186	43.8666	13.2436	7.10636
ENSG00000236200	KDM4A-AS1	1	-	44165436	44173809	14.8174	5.90461	3.16835
ENSG00000126091	ST3GAL3	1	+	44171495	44396831	1.73954	14.3896	7.72129
ENSG00000229444	RP11-184I16.4	1	-	44175063	44193014	6.63966	0.979787	0.525743
ENSG00000252201	RNU6-1058P	1	+	44182138	44182227	5.84444	0.862441	0.462776
ENSG00000233674	RP11-184I16.3	1	+	44209142	44209412	16.8635	2.48847	1.33529
ENSG00000224751	SHMT1P1	1	-	44315972	44317283	11.0907	1.63661	0.878186
ENSG00000117407	ARTN	1	+	44398992	44402913	5.61207	2.16297	1.16063
ENSG00000237950	RP11-7O11.3	1	-	44410042	44412223	6.86535	1.15567	0.62012
ENSG00000117408	IPO13	1	+	44412611	44433694	36.1847	13.2818	7.12689
ENSG00000132768	DPH2	1	+	44435672	44439041	34.6297	7.43116	3.98748
ENSG00000117410	ATP6V0B	1	+	44440159	44443967	130.894	55.4435	29.7503
ENSG00000117411	B4GALT2	1	+	44444615	44456840	47.3219	17.656	9.47399
ENSG00000159214	CCDC24	1	+	44457031	44462200	27.731	10.6365	5.70745
ENSG00000196517	SLC6A9	1	-	44457172	44497139	3.56971	3.94227	2.11538
ENSG00000230615	RP5-1198O20.4	1	+	44501798	44570647	0	0	0
ENSG00000227163	RP5-1198O20.5	1	-	44553630	44554149	0.103846	0.015324	0.008223
ENSG00000271647	KRT8P47	1	-	44568978	44570375	0.096567	0.01425	0.007646
ENSG00000232369	RP5-882O7.4	1	-	45453906	45454397	0.144309	0.021295	0.011427
ENSG00000268949	MRPS17P1	1	-	45454377	45457506	0	0	0
ENSG00000126107	HECTD3	1	-	45468212	45477001	56.7865	13.255	7.11248
ENSG00000126088	UROD	1	+	45477819	45481247	27.9515	10.6015	5.68864
ENSG00000162415	ZSWIM5	1	-	45482071	45771881	20.1336	3.91729	2.10197
ENSG00000264650	AL359473.1	1	-	45499641	45499692	1	0.147566	0.079182
ENSG00000234315	OSTCP5	1	-	45535649	45536101	1.99558	0.29448	0.158015
ENSG00000221707	AL592294.1	1	-	45697890	45697979	0	0	0
ENSG00000178028	DMAP1	1	+	44679127	44686353	63.3256	21.3875	11.4763
ENSG00000117419	ERI3	1	-	44686742	44820932	37.5723	39.1067	20.9842
ENSG00000233602	ERI3-IT1	1	-	44709080	44709945	35.5864	5.25134	2.81781
ENSG00000252146	AL390776.1	1	-	44798777	44798850	13.3919	1.97619	1.0604
ENSG00000199385	RNU6-369P	1	+	44856394	44856495	0	0	0
ENSG00000187147	RNF220	1	+	44870866	45117396	1.76967	25.2593	13.5538
ENSG00000263381	MIR5584	1	+	45011165	45011224	0	0	0
ENSG00000126106	TMEM53	1	-	45100910	45140227	17.1694	5.39947	2.89729
ENSG00000198520	C1orf228	1	+	45140364	45191263	1.55088	1.64604	0.883246
ENSG00000199377	RNU5F-1	1	-	45187458	45187574	11.9573	1.76449	0.946803
ENSG00000200169	RNU5D-1	1	-	45196727	45196842	2.2931	0.338384	0.181573
ENSG00000142945	KIF2C	1	+	45205490	45233439	86.7854	24.1692	12.9689
ENSG00000225721	RP11-269F19.2	1	-	45224709	45241482	10.557	2.31555	1.2425
ENSG00000142937	RPS8	1	+	45240923	45244451	419.23	184.516	99.0092
ENSG00000264294	SNORD55	1	+	45241536	45241615	0.003719	0.000549	0.000294
ENSG00000200913	SNORD46	1	+	45242162	45242265	29.8077	4.3986	2.36024
ENSG00000202031	SNORD38A	1	+	45243515	45243584	19.3792	2.8597	1.53448
ENSG00000207421	SNORD38B	1	+	45244062	45244128	0.005336	0.000787	0.000423
ENSG00000234093	RPS15AP11	1	-	45245998	45246387	6.51282	0.973552	0.522397
ENSG00000142959	BEST4	1	-	45249257	45253377	4.24817	0.626885	0.336379
ENSG00000173846	PLK3	1	+	45265897	45271662	21.4868	5.75352	3.08728
ENSG00000188396	TCTEX1D4	1	-	45271585	45272957	10.9111	1.82526	0.979415
ENSG00000222009	BTBD19	1	+	45274154	45281257	3.77761	1.83937	0.986985
ENSG00000117425	PTCH2	1	-	45285516	45308735	10.3614	1.87332	1.0052
ENSG00000202444	RNU5E-6P	1	-	45285555	45285669	0.741863	0.109474	0.058742
ENSG00000226499	RP5-882O7.1	1	-	45309593	45309754	11.7593	1.73527	0.931124
ENSG00000070785	EIF2B3	1	-	45316450	45452282	2.74733	8.03174	4.30974
ENSG00000266294	AL136380.1	1	-	45378740	45378844	0	0	0
ENSG00000253039	RNA5SP47	1	+	45397995	45398103	2.98165	0.43999	0.236094
ENSG00000229815	CCNB1IP1P1	1	+	45424229	45425067	3.84625	0.567575	0.304554
ENSG00000187048	CYP4A11	1	-	47394849	47407156	0	0	0
ENSG00000162366	PDZK1IP1	1	-	47649265	47656716	13.7163	3.46951	1.8617
ENSG00000162367	TAL1	1	-	47681962	47697892	1.03994	0.209133	0.112218
ENSG00000226252	RP1-18D14.7	1	+	47691469	47696422	0.306669	0.045254	0.024283
ENSG00000186377	CYP4X1	1	+	47427036	47516423	6.72661	3.95497	2.12219
ENSG00000259832	CYP4A26P	1	-	47433351	47433546	0	0	0
ENSG00000261196	CYP4A43P	1	-	47460054	47460174	0	0	0
ENSG00000261593	CYP4A27P	1	-	47466570	47466759	0	0	0
ENSG00000261290	CYP4A44P	1	-	47468667	47468820	0.12987	0.019164	0.010283
ENSG00000186160	CYP4Z1	1	+	47533160	47583991	2.16283	0.35762	0.191895
ENSG00000225154	RP11-184J23.2	1	-	47540450	47541651	0.078203	0.01154	0.006192
ENSG00000225506	CYP4A22-AS1	1	-	47562325	47644943	0	0	0
ENSG00000162365	CYP4A22	1	+	47603107	47615413	0.341164	0.058328	0.031298
ENSG00000225514	MTND1P34	1	-	47630182	47631592	0	0	0
ENSG00000224805	LINC00853	1	+	47644922	47646011	0	0	0
ENSG00000123473	STIL	1	-	47715811	47779819	61.8125	16.7418	8.98347
ENSG00000226133	RP4-683M8.2	1	+	48519217	48532873	0.81412	0.170383	0.091426
ENSG00000231413	RP11-193P11.3	1	-	48544459	48547868	0.708904	0.10461	0.056133
ENSG00000269113	TRABD2B	1	-	48226200	48462567	0.621695	0.091741	0.049227
ENSG00000223814	RP11-543D5.2	1	-	48226804	48231219	0	0	0
ENSG00000273395	FLJ00388	1	-	48226979	48227290	0	0	0
ENSG00000225028	RP11-330M19.1	1	+	48283738	48285909	0	0	0
ENSG00000162368	CMPK1	1	+	47799469	47844511	76.2276	18.2401	9.78745
ENSG00000225762	RP11-511I2.2	1	-	47846600	47874149	12.5963	1.85878	0.997401
ENSG00000186790	FOXE3	1	+	47881744	47883723	4.34899	0.641763	0.344363
ENSG00000237424	FOXD2-AS1	1	-	47897805	47900313	35.6608	5.26232	2.8237
ENSG00000186564	FOXD2	1	+	47901689	47906363	16.2693	2.4008	1.28824
ENSG00000232514	RP11-329A14.2	1	-	48962935	48963408	0.590717	0.08717	0.046774
ENSG00000242267	SKINTL	1	-	48561764	48648100	0.213502	1.28315	0.688522
ENSG00000269709	AL109659.1	1	+	48569306	48569878	2.56544	0.378572	0.203138
ENSG00000223720	RP5-1024N4.2	1	+	48671637	48672515	4.65926	0.687548	0.36893
ENSG00000117834	SLC5A9	1	+	48688357	48714316	8.69862	4.13566	2.21915
ENSG00000272491	RP5-1024N4.4	1	-	48693560	48695233	10.8324	1.5985	0.857737
ENSG00000132122	SPATA6	1	-	48761044	48937845	28.5454	10.2026	5.47458
ENSG00000224986	PPP1R8P1	1	-	48790752	48791795	18.6973	2.75909	1.48049
ENSG00000206700	RNU6-723P	1	+	48809881	48809987	16.4019	2.42036	1.29874
ENSG00000235105	RP11-329A14.1	1	+	48901639	48902895	20.0444	2.95787	1.58716
ENSG00000223175	RNU4-61P	1	+	48913608	48913714	10.1402	1.49635	0.802922
ENSG00000186603	HPDL	1	+	45792545	45794347	15.5164	2.28969	1.22862
ENSG00000132781	MUTYH	1	-	45794835	45806142	50.6036	26.1312	14.0217
ENSG00000132773	TOE1	1	+	45805342	45809647	49.5267	9.9542	5.34131
ENSG00000070759	TESK2	1	-	45809555	45956872	4.97657	8.68413	4.65981
ENSG00000238945	snoU13	1	-	45824324	45824420	0.360825	0.053245	0.028571
ENSG00000236872	RP11-291L19.1	1	+	45880692	45881016	14.0738	2.07682	1.1144
ENSG00000236624	CCDC163P	1	-	45959538	45965751	6.16213	1.85923	0.997645
ENSG00000132763	MMACHC	1	+	45965725	45976739	17.1886	2.53646	1.36103
ENSG00000117450	PRDX1	1	-	45976708	45988719	193.514	42.393	22.7476
ENSG00000234379	HMGB1P48	1	+	45996599	45997811	0	0	0
ENSG00000117448	AKR1A1	1	+	46016215	46035721	110.216	43.6967	23.4472
ENSG00000132780	NASP	1	+	46049518	46084566	115.015	76.0702	40.8184
ENSG00000159588	CCDC17	1	-	46085716	46089729	20.5909	4.25292	2.28207
ENSG00000159592	GPBP1L1	1	-	46092976	46153785	79.5247	31.726	17.0238
ENSG00000225447	RPS15AP10	1	-	46111488	46111869	27.2801	4.02561	2.1601
ENSG00000234329	RP11-767N6.2	1	-	46116711	46117498	61.5279	9.07943	4.87192
ENSG00000159596	TMEM69	1	+	46152886	46160115	44.3289	8.42083	4.51852
ENSG00000197429	IPP	1	-	46159996	46216322	20.1774	7.88897	4.23313
ENSG00000230896	RP11-767N6.7	1	-	46160356	46162747	18.3519	2.70812	1.45314
ENSG00000236111	RP11-630I5.1	1	+	46246949	46247629	0	0	0
ENSG00000086015	MAST2	1	+	46252659	46501796	63.4524	67.8947	36.4316
ENSG00000232467	TMA16P2	1	-	46312666	46313266	14.0499	2.07329	1.1125
ENSG00000117461	PIK3R3	1	-	46505812	46642160	82.5583	19.3	10.3562
ENSG00000226957	RP4-533D7.4	1	+	46512490	46514040	10.1448	1.49703	0.803291
ENSG00000233114	RP4-533D7.3	1	+	46570622	46570847	18.0664	2.66598	1.43053
ENSG00000227857	RP4-533D7.5	1	+	46600203	46604753	2.79056	0.411792	0.220963
ENSG00000117472	TSPAN1	1	+	46640745	46651630	123.871	34.6736	18.6055
ENSG00000250719	RP11-322N21.2	1	-	46641158	46642150	0	0	0
ENSG00000085998	POMGNT1	1	-	46654354	46685977	66.1001	21.6862	11.6366
ENSG00000171357	LURAP1	1	+	46669006	46686933	15.9568	2.35468	1.2635
ENSG00000085999	RAD54L	1	+	46713360	46744145	149.516	24.692	13.2494
ENSG00000132128	LRRC41	1	-	46726868	46769280	63.6387	24.8675	13.3436
ENSG00000173660	UQCRH	1	+	46769303	46782448	81.7443	26.6413	14.2954
ENSG00000117481	NSUN4	1	+	46805849	46830824	20.7285	10.6414	5.71007
ENSG00000225779	RP4-603I14.3	1	+	46836258	46836627	3.32162	0.490158	0.263013
ENSG00000117480	FAAH	1	+	46859937	46879520	71.4971	19.783	10.6153
ENSG00000232022	RP5-1109J22.1	1	+	46897801	46911193	0.17314	0.151148	0.081104
ENSG00000224863	RP5-1109J22.2	1	-	46912345	46915376	0	0	0
ENSG00000225667	LINC00505	1	+	46921495	46948147	0	0	0
ENSG00000197587	DMBX1	1	+	46972668	46979898	4.66747	0.692586	0.371634
ENSG00000269956	MKNK1-AS1	1	+	47004368	47035927	5.38706	0.794947	0.42656
ENSG00000162456	KNCN	1	-	47011316	47017199	0.676157	0.120851	0.064847
ENSG00000079277	MKNK1	1	-	47023090	47082515	22.8029	19.3542	10.3852
ENSG00000142961	MOB3C	1	-	47073387	47082563	13.0708	2.40986	1.2931
ENSG00000123472	ATPAF1	1	-	47098409	47139539	19.5131	10.4622	5.61391
ENSG00000159658	EFCAB14	1	-	47124366	47184824	47.0407	17.7801	9.54062
ENSG00000233647	RP11-8J9.1	1	-	47131582	47132047	7.04506	1.03961	0.557844
ENSG00000186118	TEX38	1	+	47134527	47139266	2.31398	0.860649	0.461814
ENSG00000228237	EFCAB14-AS1	1	+	47139708	47157770	5.86473	1.02936	0.552341
ENSG00000236476	RP11-8J9.5	1	+	47208001	47208805	0	0	0
ENSG00000142973	CYP4B1	1	+	47223510	47285085	0.532212	0.968888	0.519894
ENSG00000154198	CYP4Z2P	1	-	47308767	47366109	0	0	0
ENSG00000238145	RP11-346M5.1	1	+	47357311	47358502	0	0	0
ENSG00000186094	AGBL4	1	-	48998527	50489585	0.867131	16.2043	8.69506
ENSG00000162373	BEND5	1	-	49193195	49242641	23.7399	5.5445	2.97511
ENSG00000229846	RP11-141A19.1	1	+	49513988	49653257	6.01964	0.888293	0.476648
ENSG00000239144	snoU13	1	+	49617064	49617175	2.13393	0.314895	0.168969
ENSG00000230114	RP11-141A19.2	1	+	49723083	49734957	2.91873	0.430705	0.231111
ENSG00000225623	AGBL4-IT1	1	-	49839873	49937757	32.9533	4.86278	2.60932
ENSG00000237478	RP5-926E3.1	1	-	50156934	50157195	94.9389	14.0098	7.51748
ENSG00000215887	ZNF859P	1	+	50307493	50312072	28.8942	4.2638	2.28791
ENSG00000221746	AL645730.1	1	+	50447887	50447967	39.4691	5.8243	3.12525
ENSG00000227839	AL645730.2	1	+	50459990	50461874	30.7241	4.53384	2.43281
ENSG00000233595	MTND2P29	1	+	50482764	50483175	20.6626	3.0491	1.63611
ENSG00000162374	ELAVL4	1	+	50513686	50669458	6.68558	21.8312	11.7144
ENSG00000230828	RP11-492I2.1	1	+	50580609	50580954	41.2919	6.09328	3.26959
ENSG00000237337	RP11-567C20.2	1	-	50639978	50641540	14.465	2.13455	1.14537
ENSG00000233407	RP11-567C20.3	1	-	50671756	50688799	2.132	0.314611	0.168816
ENSG00000264613	RN7SL290P	1	+	52461412	52461709	0.154362	0.022779	0.012223
ENSG00000234080	RP11-183G22.1	1	+	50791803	50792682	2.04204	0.357862	0.192025
ENSG00000229316	HMGB1P45	1	-	50864497	50865445	0	0	0
ENSG00000225671	FCF1P6	1	-	50871102	50871696	1.18319	0.174599	0.093688
ENSG00000142700	DMRTA2	1	-	50883222	50889172	66.9504	10.4073	5.58443
ENSG00000271782	RP5-850O15.4	1	-	50902700	50902978	25.2724	3.72935	2.00113
ENSG00000185104	FAF1	1	-	50905150	51425935	152.591	31.4678	16.8852
ENSG00000225767	RP5-850O15.3	1	+	50927141	50936822	51.3996	7.58483	4.06993
ENSG00000202140	Y_RNA	1	-	50965430	50965529	4.96	0.731927	0.392744
ENSG00000207194	RNU6-1026P	1	+	51048076	51048183	15.1204	2.23125	1.19726
ENSG00000252825	RNU6-1253P	1	+	51215968	51216025	4.46552	0.658958	0.35359
ENSG00000230585	PHBP12	1	+	51246012	51246822	68.651	10.1306	5.43594
ENSG00000237130	MRPS6P2	1	+	51312140	51312509	41.7378	6.15908	3.3049
ENSG00000123080	CDKN2C	1	+	51426417	51440305	374.843	78.6869	42.2225
ENSG00000265538	MIR4421	1	+	51525509	51525577	0.492754	0.072714	0.039017
ENSG00000204006	C1orf185	1	+	51567906	51613752	0.059771	0.108442	0.058189
ENSG00000200262	Y_RNA	1	+	51572894	51573003	0	0	0
ENSG00000213478	CFL1P2	1	-	51623460	51624143	0.261696	0.038617	0.020722
ENSG00000239101	AL162430.2	1	+	51654135	51654223	0.41573	0.061348	0.032918
ENSG00000221492	AL162430.1	1	+	51656555	51656630	1.55263	0.229116	0.122941
ENSG00000203356	RP11-296A18.3	1	-	51660767	51700768	2.71175	0.400162	0.214722
ENSG00000238618	snoU13	1	-	51696925	51697028	4.11538	0.607291	0.325865
ENSG00000123091	RNF11	1	+	51701943	51739127	88.8027	13.8847	7.45038
ENSG00000233406	RP11-296A18.5	1	-	51716270	51717144	25.7623	3.94127	2.11484
ENSG00000236434	RP11-296A18.6	1	-	51730588	51731746	7.81379	1.15305	0.618713
ENSG00000085831	TTC39A	1	-	51752930	51810788	6.65022	9.82315	5.27099
ENSG00000261664	RP11-275F13.1	1	+	51795326	51800996	5.72609	1.4659	0.786587
ENSG00000085832	EPS15	1	-	51819935	51985000	49.0324	16.9571	9.09899
ENSG00000232027	RP11-275F13.3	1	+	51837942	51838896	10.7853	1.59155	0.854007
ENSG00000206595	RNU6-877P	1	+	51847980	51848086	5.40187	0.797132	0.427732
ENSG00000238140	RP11-253A20.1	1	+	51927393	51929088	7.33038	1.08171	0.580436
ENSG00000227070	RP11-191G24.1	1	+	51983981	52027301	24.1261	6.64567	3.56599
ENSG00000252032	RNU6-1281P	1	-	52004297	52004401	2.8381	0.418806	0.224727
ENSG00000227742	CALR4P	1	-	52027538	52060569	6.96195	1.02735	0.551262
ENSG00000117859	OSBPL9	1	+	52042851	52254889	16.6273	23.4985	12.609
ENSG00000236973	GAPDHP51	1	-	52172810	52173809	5.407	0.797889	0.428138
ENSG00000232846	SLC25A6P3	1	+	52174734	52175612	5.39477	0.796084	0.42717
ENSG00000212624	SNORA26	1	-	52190447	52190568	7.7541	1.14424	0.613987
ENSG00000078618	NRD1	1	-	52254863	52344477	28.1231	37.8858	20.3291
ENSG00000266993	RP4-657D16.3	1	+	52259637	52264824	4.21084	1.95483	1.04894
ENSG00000272175	RP4-657D16.6	1	+	52266700	52266979	4.28284	0.632001	0.339125
ENSG00000212076	MIR761	1	-	52302013	52302082	2.40035	0.35421	0.190065
ENSG00000230604	TSEN15P2	1	+	52325450	52325807	17.2346	2.54325	1.36468
ENSG00000212174	Y_RNA	1	+	52331305	52331381	2.4026	0.354541	0.190243
ENSG00000265769	AL589663.1	1	-	52366592	52366643	1	0.147566	0.079182
ENSG00000169213	RAB3B	1	-	52373628	52456436	143.193	21.1304	11.3384
ENSG00000200839	RNA5SP48	1	+	52439082	52439207	17.3492	2.56015	1.37375
ENSG00000229032	RP11-91A18.1	1	+	52446145	52446486	8.7807	1.29573	0.695275
ENSG00000117862	TXNDC12	1	-	52485803	52521843	19.6985	14.8061	7.94477
ENSG00000198841	KTI12	1	-	52497775	52499488	30.4369	4.49146	2.41006
ENSG00000223390	RP11-91A18.4	1	+	52499063	52509951	6.2098	0.916355	0.491706
ENSG00000228369	TXNDC12-AS1	1	+	52516590	52518355	10.4834	1.54699	0.830097
ENSG00000134717	BTF3L4	1	+	52521797	52556388	12.2579	12.5411	6.72944
ENSG00000162383	SLC1A7	1	-	53552855	53608289	0.172104	0.104176	0.0559
ENSG00000235563	RP11-334A14.8	1	+	53580248	53584281	0	0	0
ENSG00000174348	PODN	1	+	53527854	53551174	4.91174	1.18921	0.638116
ENSG00000232993	RP11-334A14.5	1	-	53535610	53551174	0	0	0
ENSG00000227644	HIGD1AP11	1	-	53538782	53539061	0	0	0
ENSG00000226938	RP11-117D22.1	1	-	53814160	53814905	0	0	0
ENSG00000230138	RP11-117D22.2	1	-	53832340	53833917	0	0	0
ENSG00000236253	SLC25A3P1	1	-	53878821	53905693	0.007717	0.003211	0.001723
ENSG00000174332	GLIS1	1	-	53971910	54199877	1.00284	0.147986	0.079407
ENSG00000239007	RNU7-95P	1	-	54154422	54154485	0	0	0
ENSG00000157184	CPT2	1	+	53662101	53679869	35.3111	6.32005	3.39127
ENSG00000236723	RP5-1024G6.2	1	-	53676128	53679447	3.0245	0.446314	0.239487
ENSG00000162384	C1orf123	1	-	53679771	53686289	28.6324	14.6756	7.87475
ENSG00000259818	RP5-1024G6.7	1	+	53686335	53689925	1.82679	0.269572	0.144649
ENSG00000162385	MAGOH	1	-	53692564	53704282	35.0813	10.8334	5.81308
ENSG00000226754	RP5-1024G6.5	1	+	53704282	53708455	8.62727	1.27309	0.683126
ENSG00000270172	RP5-1024G6.8	1	-	53708036	53710212	14.3924	2.12382	1.13962
ENSG00000157193	LRP8	1	-	53711217	53793742	33.4795	10.1009	5.42001
ENSG00000234578	RP4-784A16.1	1	+	53733607	53734273	0	0	0
ENSG00000228838	RP4-784A16.2	1	+	53753696	53755378	7.20409	1.06308	0.570435
ENSG00000225030	RP4-784A16.3	1	-	53757463	53757810	5.16878	0.762735	0.409275
ENSG00000232762	RP4-784A16.4	1	+	53770208	53773134	8.98404	1.32574	0.711376
ENSG00000225675	RP4-784A16.5	1	+	53793905	53802181	4.53792	0.669642	0.359322
ENSG00000157077	ZFYVE9	1	+	52608046	52812358	13.0626	2.96895	1.59311
ENSG00000241745	RN7SL788P	1	+	52615777	52616089	1.84984	0.272973	0.146474
ENSG00000228407	RP4-800M22.1	1	-	52625933	52626272	4.87353	0.719167	0.385897
ENSG00000223429	RP4-800M22.2	1	-	52627858	52628698	5	0.73783	0.395911
ENSG00000224255	PDCL3P6	1	+	52645520	52646225	3.09632	0.456911	0.245173
ENSG00000236004	RP4-800M22.4	1	-	52655588	52655981	2.033	0.300001	0.160977
ENSG00000237663	DNAJC19P7	1	-	52717734	52718445	0	0	0
ENSG00000213735	ANAPC10P1	1	+	52719293	52719848	7.69245	1.13514	0.609105
ENSG00000154222	CC2D1B	1	-	52811395	52831865	53.1208	19.34	10.3776
ENSG00000272100	RP11-155O18.6	1	+	52819159	52819549	14.9393	2.20454	1.18293
ENSG00000224680	PLA2G12AP1	1	+	52834349	52834916	13.6444	2.01344	1.08039
ENSG00000085840	ORC1	1	-	52838501	52870131	49.9205	7.46504	4.00566
ENSG00000134748	PRPF38A	1	+	52870236	52886511	59.2639	12.1317	6.50971
ENSG00000134744	ZCCHC11	1	-	52873954	53019159	66.1173	42.3953	22.7489
ENSG00000239063	snoU13	1	+	52877114	52877194	8.40741	1.24065	0.665717
ENSG00000272371	RP11-25O10.2	1	+	53020490	53020945	10.1535	1.49831	0.803977
ENSG00000236290	EEF1GP7	1	+	53038786	53039488	0.456615	0.067381	0.036156
ENSG00000116157	GPX7	1	+	53068044	53074723	48.2176	10.3318	5.54394
ENSG00000182183	FAM159A	1	+	53099016	53135355	8.5315	2.80238	1.50373
ENSG00000162377	COA7	1	-	53152508	53164038	33.65	5.79549	3.1098
ENSG00000233664	NDUFS5P3	1	+	53174794	53175114	0.34891	0.051487	0.027627
ENSG00000239640	RN7SL62P	1	+	53180071	53180365	0	0	0
ENSG00000162378	ZYG11B	1	+	53192126	53293014	36.252	5.57644	2.99225
ENSG00000252018	RNU2-30P	1	+	53219994	53220134	2.7234	0.401882	0.215645
ENSG00000228929	RP11-159C21.4	1	-	53237866	53238320	50.178	7.40457	3.97321
ENSG00000206627	RNU6-969P	1	-	53270780	53270884	10.4286	1.5389	0.825757
ENSG00000203995	ZYG11A	1	+	53308183	53360670	7.40338	1.14749	0.61573
ENSG00000242391	RP4-631H13.2	1	-	53346888	53347402	2.80409	0.413788	0.222034
ENSG00000121310	ECHDC2	1	-	53361656	53392884	20.1286	27.764	14.8978
ENSG00000230953	RP4-631H13.6	1	+	53386094	53386268	46.12	6.80574	3.65188
ENSG00000231866	RP4-631H13.4	1	-	53390921	53391095	1.17714	0.173706	0.093209
ENSG00000116171	SCP2	1	+	53392901	53517375	9.07843	11.3658	6.09873
ENSG00000264834	MIR1273F	1	+	53394346	53394444	1.07071	0.158	0.084781
ENSG00000266188	MIR5095	1	+	53400602	53400689	0.272727	0.040245	0.021595
ENSG00000265815	MIR1273G	1	+	53405986	53406085	1.89	0.2789	0.149654
ENSG00000237279	RP4-631H13.5	1	-	53409208	53409602	0.032911	0.004857	0.002606
ENSG00000236360	RP11-334A14.2	1	-	53458868	53459374	2.07093	0.408808	0.219362
ENSG00000226147	TUBBP10	1	+	53460398	53461698	0.040873	0.006031	0.003236
ENSG00000203985	LDLRAD1	1	-	54474412	54483856	21.9721	4.16038	2.23241
ENSG00000197015	AL353898.1	1	+	54481327	54481616	2.51379	0.37095	0.199048
ENSG00000058804	NDC1	1	-	54231133	54304533	44.9727	7.43582	3.98998
ENSG00000201003	SNORA58	1	-	54236691	54236826	2.80147	0.413402	0.221827
ENSG00000264454	AL049745.1	1	+	54294465	54294534	7.48571	1.10464	0.592735
ENSG00000229687	RP4-654H19.2	1	+	54307220	54307505	0	0	0
ENSG00000058799	YIPF1	1	-	54317392	54356407	40.4834	9.03668	4.84898
ENSG00000211452	DIO1	1	+	54356912	54376759	5.60162	2.46122	1.32066
ENSG00000081870	HSPB11	1	-	54382247	54411602	34.891	31.207	16.7453
ENSG00000116212	LRRC42	1	+	54411750	54433841	24.0864	13.5043	7.24626
ENSG00000219102	HNRNPA3P12	1	-	54440642	54441704	4.59078	0.677443	0.363508
ENSG00000272091	RP4-758J24.5	1	-	54492356	54494172	20.2526	2.9886	1.60365
ENSG00000116209	TMEM59	1	-	54497347	54519177	64.7039	47.6193	25.552
ENSG00000203276	AL353898.2	1	-	54498816	54500553	6.76928	0.998914	0.536006
ENSG00000116205	TCEANC2	1	+	54519260	54578192	22.6236	5.43226	2.91489
ENSG00000264208	MIR4781	1	+	54519752	54519827	0	0	0
ENSG00000225183	RP4-758J24.4	1	+	54555529	54555766	4.08824	0.603284	0.323716
ENSG00000237611	AL353898.3	1	-	54565641	54565897	10.4397	1.54054	0.826638
ENSG00000212670	AL161915.1	1	+	54569968	54571750	24.092	3.55516	1.90766
ENSG00000157211	CDCP2	1	-	54598747	54619443	1.14135	0.258581	0.138751
ENSG00000256407	RP11-446E24.4	1	-	54606897	54665746	1.98533	0.330111	0.177134
ENSG00000248835	AL357673.1	1	-	54635333	54637997	21.391	3.15658	1.69379
ENSG00000215883	CYB5RL	1	-	54638009	54665709	11.9541	5.38814	2.89122
ENSG00000116221	MRPL37	1	+	54649714	54691137	26.8839	31.6634	16.9902
ENSG00000157216	SSBP3	1	-	54691105	54879152	7.90888	19.9715	10.7165
ENSG00000198711	SSBP3-AS1	1	+	54703710	54704736	16.7813	2.47635	1.32878
ENSG00000225632	RP5-997D24.3	1	+	54751078	54753044	4.58866	0.67713	0.36334
ENSG00000232245	RP4-705F19.1	1	+	54881929	54886533	0	0	0
ENSG00000265404	AC099796.1	1	+	54970341	54970443	0.61165	0.090259	0.048432
ENSG00000235741	RP5-866L20.1	1	-	54982085	54982932	0	0	0
ENSG00000237173	RP5-866L20.2	1	+	54990497	54990604	0	0	0
ENSG00000252646	SNORD112	1	+	54991059	54991126	0	0	0
ENSG00000227453	HNRNPA1P63	1	+	55002469	55003431	0.043614	0.006436	0.003453
ENSG00000162390	ACOT11	1	+	55007930	55104865	3.96816	9.18532	4.92874
ENSG00000162391	FAM151A	1	-	55074855	55089229	5.19608	0.766765	0.411437
ENSG00000230728	RP11-240D10.4	1	-	55087150	55094111	0	0	0
ENSG00000271723	MROH7-TTC4	1	+	55107459	55207981	10.5047	2.13507	1.14566
ENSG00000184313	MROH7	1	+	55107463	55175939	1.46678	0.68226	0.366093
ENSG00000243725	TTC4	1	+	55181495	55208330	16.991	4.16894	2.237
ENSG00000162396	PARS2	1	-	55222571	55230187	18.1905	2.68429	1.44036
ENSG00000006555	TTC22	1	-	55245385	55266940	5.9246	1.91262	1.02629
ENSG00000237453	RP11-67L3.2	1	+	55258558	55260578	3.4898	0.514975	0.27633
ENSG00000162399	BSND	1	+	55464606	55476556	1.6682	0.24617	0.132092
ENSG00000143001	TMEM61	1	+	55446465	55457966	74.2115	10.9511	5.87623
ENSG00000233271	RP11-12C17.2	1	-	55446623	55457947	0	0	0
ENSG00000162398	C1orf177	1	+	55271736	55307925	2.83286	0.418034	0.224312
ENSG00000116133	DHCR24	1	-	55315306	55352891	419.965	64.9008	34.825
ENSG00000242396	RP11-67L3.5	1	+	55352548	55353674	2.98474	0.440446	0.236338
ENSG00000233203	RP11-67L3.4	1	+	55353236	55354523	1.34561	0.345235	0.185249
ENSG00000199831	RN7SKP291	1	-	55842199	55842525	0.785933	0.115977	0.062232
ENSG00000230250	RP11-90C4.2	1	-	56381282	56410636	0	0	0
ENSG00000227104	PIGQP1	1	-	56404387	56404953	0	0	0
ENSG00000234810	RP11-466L17.1	1	+	56046710	56200675	0	0	0
ENSG00000169174	PCSK9	1	+	55505221	55530525	0.095675	0.033392	0.017918
ENSG00000162402	USP24	1	-	55532032	55680786	59.797	13.7546	7.38057
ENSG00000157131	C8A	1	+	57320479	57383894	0	0	0
ENSG00000187889	C1orf168	1	-	57184477	57285369	2.64192	0.628407	0.337196
ENSG00000229871	RP4-710M16.1	1	-	56673239	56674128	0.421348	0.062177	0.033363
ENSG00000260971	RP11-504A18.1	1	-	56713966	56724243	0.952628	0.140575	0.075431
ENSG00000223307	AC119674.1	1	-	56843005	56843090	0	0	0
ENSG00000223956	RP4-710M16.2	1	+	56880635	56881638	2.66239	0.392877	0.210814
ENSG00000162407	PPAP2B	1	-	56960419	57110974	18.8914	4.95137	2.65685
ENSG00000236776	RPL21P23	1	+	57004124	57004583	2.55	0.376293	0.201915
ENSG00000224980	RP11-377K22.3	1	-	57051285	57051915	0	0	0
ENSG00000225475	RP11-377K22.2	1	-	57085082	57085222	0.404255	0.059654	0.03201
ENSG00000162409	PRKAA2	1	+	57110995	57181008	7.59292	1.12046	0.601224
ENSG00000184292	TACSTD2	1	-	59041099	59043166	41.411	6.11086	3.27902
ENSG00000185839	RP4-592A1.2	1	-	59096513	59097202	121.483	23.9717	12.863
ENSG00000021852	C8B	1	-	57394883	57431813	0	0	0
ENSG00000236341	RP5-1103B4.3	1	+	57429559	57462430	1.65902	0.244814	0.131365
ENSG00000221591	AL161740.1	1	+	57431953	57432035	0	0	0
ENSG00000173406	DAB1	1	-	57460451	59012406	0.1894	2.2401	1.20201
ENSG00000227935	RP6-102O10.1	1	+	57852248	57853122	2.20763	0.325771	0.174805
ENSG00000236888	RPS20P5	1	-	58071519	58071878	4.75833	0.702168	0.376775
ENSG00000238773	AL137855.1	1	+	58222756	58222848	5.93548	0.875875	0.469985
ENSG00000226759	DAB1-AS1	1	+	58326204	58346577	1.63096	2.30156	1.23499
ENSG00000229887	HNRNPA1P6	1	-	58513847	58514963	3.57944	0.528203	0.283428
ENSG00000223416	RPS26P15	1	-	58521805	58522152	3.80172	0.561005	0.301029
ENSG00000235038	RP11-393I23.4	1	+	58525811	58545946	8.4371	1.24503	0.668068
ENSG00000230546	RP11-393I23.3	1	+	58550091	58550231	9.83688	1.45159	0.778906
ENSG00000233216	RP11-414C16.1	1	-	58694354	58694675	9.60559	1.41746	0.760592
ENSG00000162600	OMA1	1	-	58881056	59012474	1.38074	5.85338	3.14086
ENSG00000222168	Y_RNA	1	+	59187951	59188044	0.93617	0.138147	0.074128
ENSG00000162601	MYSM1	1	-	59120411	59165764	51.6759	12.5635	6.74145
ENSG00000230812	RP4-794H19.4	1	+	59486059	59510286	4.60375	1.44797	0.776964
ENSG00000241042	RP11-145M4.1	1	-	59520069	59521721	0	0	0
ENSG00000235215	RP11-145M4.2	1	-	59521671	59543788	0	0	0
ENSG00000237352	RP11-145M4.3	1	+	59522315	59553867	0.808989	0.119379	0.064058
ENSG00000177606	JUN	1	-	59246465	59249785	273.405	40.3453	21.6488
ENSG00000234807	LINC01135	1	+	59250823	59365384	2.74622	0.457629	0.245558
ENSG00000272226	RP11-63G10.3	1	-	59278480	59279014	2.17383	0.320784	0.172129
ENSG00000231740	RP11-63G10.2	1	-	59304120	59316926	1.02279	0.150928	0.080986
ENSG00000232453	RP4-794H19.1	1	-	59348540	59362375	5.98479	0.910863	0.488759
ENSG00000265535	RN7SL475P	1	-	60440431	60440726	0.52027	0.076774	0.041196
ENSG00000134716	CYP2J2	1	-	60358980	60392462	13.3398	3.07091	1.64782
ENSG00000162598	C1orf87	1	-	60452941	60539442	1.4308	0.457773	0.245636
ENSG00000224609	RP11-470E16.1	1	-	59597608	59664293	0	0	0
ENSG00000270457	RP11-467C18.1	1	-	59754975	59755312	0.461538	0.068107	0.036546
ENSG00000172456	FGGY	1	+	59762310	60233347	0.604579	5.92328	3.17837
ENSG00000266150	MIR4711	1	-	60198899	60198968	1	0.147566	0.079182
ENSG00000226883	RP4-782L23.2	1	-	60220419	60254854	2.05476	0.303212	0.1627
ENSG00000231816	RP4-782L23.1	1	+	60238467	60254520	1.90676	0.281373	0.150982
ENSG00000134709	HOOK1	1	+	60280458	60342050	42.6243	18.7561	10.0643
ENSG00000226476	RP11-776H12.1	1	-	61005921	61106163	101.631	14.9972	8.04734
ENSG00000231252	RP11-436K8.1	1	-	61125303	61291256	0	0	0
ENSG00000234318	RP4-771M4.3	1	+	63361680	63367310	0	0	0
ENSG00000237163	RP4-771M4.2	1	+	63370851	63371153	0.620462	0.091559	0.04913
ENSG00000203605	RP11-335E6.2	1	+	63604921	63628824	0.321993	0.047515	0.025496
ENSG00000271593	RP11-335E6.4	1	-	63624754	63628307	0	0	0
ENSG00000125703	ATG4C	1	+	63249806	63331184	2.71977	3.10721	1.66729
ENSG00000252259	RNA5SP49	1	-	63652007	63652121	0	0	0
ENSG00000224209	LINC00466	1	-	63655660	63782902	0.028188	0.3352	0.179865
ENSG00000228734	RP11-335E6.3	1	+	63715591	63717442	0.770664	0.113724	0.061023
ENSG00000223683	AL138935.1	1	+	63727784	63728378	0	0	0
ENSG00000230798	RP4-792G4.2	1	-	63786555	63790112	16.9673	4.67684	2.50954
ENSG00000187140	FOXD3	1	+	63788730	63790797	14.2058	2.09629	1.12484
ENSG00000162599	NFIA	1	+	61330931	61928465	8.85006	12.5617	6.74048
ENSG00000237928	RP4-668G5.1	1	-	61405911	61436448	0	0	0
ENSG00000263380	AC096534.1	1	-	61549127	61549202	1.30263	0.192224	0.103145
ENSG00000270742	RP4-802A10.1	1	+	61590405	61590874	31.4872	4.64644	2.49323
ENSG00000237853	RP5-833A20.1	1	-	61714617	61719182	6.63842	1.35461	0.726868
ENSG00000264551	AC099791.1	1	+	62094703	62094793	0.835165	0.123242	0.06613
ENSG00000223920	RP11-430G17.1	1	+	62119866	62120580	1.58042	0.233216	0.125141
ENSG00000162604	TM2D1	1	-	62146718	62191095	8.54181	17.0187	9.13206
ENSG00000271200	RP11-430G17.3	1	-	62207670	62208096	4.91569	0.725389	0.389235
ENSG00000132849	INADL	1	+	62208149	62629592	22.5586	28.5265	15.307
ENSG00000200575	RNU6-414P	1	+	62282091	62282194	20.9327	3.08895	1.6575
ENSG00000212360	RNU6-1177P	1	+	62318171	62318274	6.89423	1.01735	0.5459
ENSG00000236646	LAMTOR5P1	1	+	62504514	62504783	10.2333	1.51009	0.810298
ENSG00000242860	RN7SL180P	1	+	62538120	62538411	6.45548	0.952609	0.511159
ENSG00000263908	MIR3116-2	1	+	62544458	62544531	1.24324	0.18346	0.098443
ENSG00000234204	PIGPP2	1	+	62654803	62655625	0	0	0
ENSG00000234088	RPS15AP7	1	+	62656194	62656598	0.101235	0.014939	0.008016
ENSG00000240563	L1TD1	1	+	62660503	62678000	0.314367	0.04639	0.024892
ENSG00000237227	RP5-1155K23.4	1	-	62673808	62674114	0	0	0
ENSG00000200174	Y_RNA	1	+	62677229	62677338	0	0	0
ENSG00000132854	KANK4	1	-	62702651	62785085	0.477425	0.090311	0.04846
ENSG00000201153	RNU6-371P	1	-	62763821	62763928	0	0	0
ENSG00000162607	USP1	1	+	62901968	62917475	101.002	25.4221	13.6412
ENSG00000116641	DOCK7	1	-	62920399	63153969	26.1612	9.23774	4.95687
ENSG00000270549	RP11-293K19.1	1	+	62996307	62996544	4.27731	0.631185	0.338687
ENSG00000132855	ANGPTL3	1	+	63063158	63071830	2.32339	0.397244	0.213157
ENSG00000269624	AL138847.1	1	+	63073437	63075249	4.3497	0.641867	0.344419
ENSG00000213703	RP5-849H19.2	1	-	63106793	63107338	8.85165	1.3062	0.700893
ENSG00000235545	RP11-230B22.1	1	+	63154153	63176365	3.42752	0.505786	0.271399
ENSG00000236674	RP4-792G4.3	1	-	63825494	63826850	0.509211	0.075142	0.04032
ENSG00000088035	ALG6	1	+	63833261	63904233	23.1172	9.75334	5.23353
ENSG00000142856	ITGB3BP	1	-	63906441	64059392	20.2767	45.208	24.2581
ENSG00000203965	EFCAB7	1	+	63989043	64038364	12.482	7.62163	4.08968
ENSG00000264271	RN7SL488P	1	-	63995288	63995569	6.24468	0.921502	0.494468
ENSG00000251720	RNU7-123P	1	-	64002382	64002441	6.61667	0.976395	0.523922
ENSG00000116652	DLEU2L	1	+	64014588	64015405	16.9403	2.4998	1.34137
ENSG00000079739	PGM1	1	+	64058947	64125916	2.81699	7.06631	3.7917
ENSG00000244256	RN7SL130P	1	+	64121414	64121716	1.83828	0.271268	0.145559
ENSG00000185483	ROR1	1	+	64239693	64647181	0.093186	0.940915	0.504884
ENSG00000177452	RP4-597J3.1	1	-	64254392	64254975	3.64212	0.537453	0.288391
ENSG00000228056	CFL1P3	1	-	64308862	64309356	4.90101	0.730602	0.392033
ENSG00000207190	RNU6-809P	1	-	64494566	64494672	0	0	0
ENSG00000200508	Y_RNA	1	-	64532312	64532413	1	0.147566	0.079182
ENSG00000223949	RP11-24J23.2	1	-	64560125	64636980	0.349088	0.136726	0.073366
ENSG00000158966	CACHD1	1	+	64936428	65158741	2.71956	5.23991	2.81168
ENSG00000264470	MIR4794	1	+	65045530	65045606	0	0	0
ENSG00000162433	AK4	1	+	65613232	65697828	0.91204	1.53003	0.820995
ENSG00000231622	RP4-700A9.1	1	+	65620163	65620333	1.39181	0.205384	0.110207
ENSG00000162437	RAVER2	1	+	65210778	65298915	26.0741	5.61102	3.01081
ENSG00000162434	JAK1	1	-	65298912	65432187	77.7878	23.6257	12.6773
ENSG00000234784	RP11-182I10.1	1	+	65384126	65384366	9.79253	1.44504	0.775394
ENSG00000233877	RP11-182I10.2	1	+	65407662	65408048	7.65892	1.1302	0.60645
ENSG00000226891	RP11-182I10.3	1	-	65437908	65468159	1.47363	1.64743	0.883995
ENSG00000185031	SLC2A3P2	1	-	65450291	65451770	7.04595	1.03974	0.557914
ENSG00000272506	RP4-535B20.4	1	-	65469153	65469770	8.24757	1.21706	0.653061
ENSG00000212257	RNU6-1176P	1	-	65488651	65488757	11.3364	1.67287	0.897645
ENSG00000265996	MIR3671	1	-	65523438	65523525	13.0114	1.92003	1.03027
ENSG00000199135	MIR101-1	1	-	65524117	65524191	1.61333	0.238073	0.127747
ENSG00000231485	RP4-535B20.1	1	-	65532310	65533420	3.61613	0.533617	0.286333
ENSG00000235804	RP4-535B20.2	1	-	65543096	65543814	0	0	0
ENSG00000234496	MRPS21P1	1	-	65558075	65558297	0	0	0
ENSG00000116675	DNAJC6	1	+	65713902	65881552	4.06546	14.7753	7.92826
ENSG00000229294	RP5-1044H5.1	1	-	65745139	65772204	19.2832	2.84554	1.52689
ENSG00000234144	COX6CP13	1	-	65764438	65764663	23.2434	3.42993	1.84046
ENSG00000222624	RNU2-15P	1	+	65881499	65881689	2.03159	0.299794	0.160866
ENSG00000116678	LEPR	1	+	65886248	66107242	0.265885	0.686952	0.368611
ENSG00000213625	LEPROT	1	+	65886270	65901690	53.809	12.1623	6.52614
ENSG00000237852	RP4-630A11.3	1	+	65952089	65959871	0.591017	0.087214	0.046798
ENSG00000238931	snoU13	1	+	66037232	66037335	0	0	0
ENSG00000224570	RP11-430H12.2	1	-	66041812	66044063	0.828603	0.122274	0.065611
ENSG00000239319	RN7SL854P	1	-	66226743	66227035	1.04437	0.154113	0.082695
ENSG00000184588	PDE4B	1	+	66258197	66840259	0.139516	2.51049	1.3471
ENSG00000227466	RP11-397C12.1	1	-	66508183	66516401	0	0	0
ENSG00000223152	RNU4-88P	1	-	66560144	66560229	0	0	0
ENSG00000118473	SGIP1	1	+	66999066	67213982	8.55635	20.0866	10.7782
ENSG00000264720	MIR3117	1	+	67094123	67094200	5.67949	0.838099	0.449714
ENSG00000248458	AL139147.1	1	-	67131547	67142710	10.0625	1.48488	0.796768
ENSG00000221655	AL354978.1	1	-	67196650	67196741	0.891304	0.131526	0.070575
ENSG00000152760	TCTEX1D1	1	+	67218142	67244470	2.90959	1.42181	0.762929
ENSG00000172410	INSL5	1	-	67263424	67266939	0.232168	0.03426	0.018384
ENSG00000152763	WDR78	1	-	67278568	67390570	1.58438	3.71107	1.99132
ENSG00000231080	RP11-342H21.2	1	+	67292625	67294241	0	0	0
ENSG00000198160	MIER1	1	+	67390578	67454302	13.3556	12.3196	6.61055
ENSG00000116704	SLC35D1	1	-	67465015	67519782	16.0691	3.37371	1.81029
ENSG00000203963	C1orf141	1	-	67557848	67697536	0	0	0
ENSG00000252433	SNORA31	1	-	67568328	67568462	0	0	0
ENSG00000162594	IL23R	1	+	67632083	67725662	0.090249	0.068704	0.036866
ENSG00000253074	RNU6-586P	1	+	67661823	67661926	0	0	0
ENSG00000221733	AL109843.1	1	-	67705123	67705210	0	0	0
ENSG00000252116	RNU4ATAC4P	1	-	67733284	67733409	0	0	0
ENSG00000228523	RP4-763G1.1	1	+	67743735	67744462	0	0	0
ENSG00000238139	RP11-393N21.1	1	+	68026756	68027129	0.414439	0.061157	0.032816
ENSG00000116717	GADD45A	1	+	68150744	68154021	36.999	8.75756	4.69921
ENSG00000081985	IL12RB2	1	+	67773047	67862583	20.9341	3.82604	2.05301
ENSG00000142864	SERBP1	1	-	67873493	67896098	120.749	44.664	23.9662
ENSG00000223263	RNU6-387P	1	+	67882897	67883001	26.1048	3.85217	2.06703
ENSG00000229133	RPS7P4	1	-	68708157	68708738	4.92783	0.727181	0.390197
ENSG00000116745	RPE65	1	-	68894505	68915642	0	0	0
ENSG00000172380	GNG12	1	-	68167149	68299150	19.7324	3.65615	1.96185
ENSG00000238778	RNU7-80P	1	-	68238276	68238336	6.04918	0.892653	0.478988
ENSG00000232284	GNG12-AS1	1	+	68297986	68668670	0.478415	1.20179	0.644868
ENSG00000235055	RP4-609E1.2	1	+	68509013	68509916	0.727876	0.10741	0.057635
ENSG00000162595	DIRAS3	1	-	68511645	68517314	8.41308	1.46432	0.785737
ENSG00000228431	ARL5AP3	1	-	68515043	68515428	1.05181	0.155212	0.083285
ENSG00000263542	AL157407.1	1	+	68523860	68523945	1.22093	0.180168	0.096676
ENSG00000116729	WLS	1	-	68564142	68698803	5.15392	9.62794	5.16625
ENSG00000234383	CTBP2P8	1	-	68627444	68628773	10.4	1.53469	0.823495
ENSG00000221203	MIR1262	1	-	68649201	68649293	1.02151	0.150739	0.080885
ENSG00000024526	DEPDC1	1	-	68939835	68962904	34.7165	6.50467	3.49033
ENSG00000233589	RP4-694A7.2	1	+	68944812	68949222	12.1173	1.7881	0.959472
ENSG00000234264	RP4-694A7.4	1	+	68962359	69004310	1.27506	0.188155	0.100962
ENSG00000225167	TXNP2	1	-	68980058	68980352	0	0	0
ENSG00000235446	RP11-74K19.1	1	-	69709055	69715106	0	0	0
ENSG00000223883	RP11-424D14.1	1	+	69521581	69650686	1.27592	0.188282	0.10103
ENSG00000271992	RP11-42O15.3	1	+	70910754	70911219	0.60515	0.0893	0.047917
ENSG00000233020	RP11-42O15.2	1	+	70996209	70997175	0.037229	0.005494	0.002948
ENSG00000050628	PTGER3	1	-	71318036	71513491	0.109511	0.677421	0.363497
ENSG00000235782	RP3-333A15.1	1	+	71413062	71417176	0	0	0
ENSG00000269933	RP3-333A15.2	1	-	71471537	71472185	0.543914	0.080263	0.043068
ENSG00000229639	RP3-380B4.1	1	+	69898938	69901092	0	0	0
ENSG00000033122	LRRC7	1	+	70034081	70617628	2.33053	1.36973	0.734984
ENSG00000270615	RP11-379C1.1	1	-	70072538	70073984	0.573601	0.084644	0.045419
ENSG00000240692	RN7SL538P	1	+	70345275	70345577	0.234323	0.034578	0.018554
ENSG00000229359	PIN1P1	1	+	70385005	70386000	0.517068	0.076302	0.040943
ENSG00000237919	RP11-181B18.1	1	-	70479665	70496905	0.018987	0.005079	0.002725
ENSG00000066557	LRRC40	1	-	70610488	70671303	36.8953	5.44449	2.92145
ENSG00000244389	RN7SL242P	1	-	70645829	70646123	7.75593	1.14451	0.614132
ENSG00000116754	SRSF11	1	+	70671365	70718735	94.2611	48.3146	25.925
ENSG00000228988	RP4-677H15.4	1	-	70684272	70686706	3.53173	0.521163	0.27965
ENSG00000118454	ANKRD13C	1	-	70726271	70820417	38.2839	7.89234	4.23494
ENSG00000197568	HHLA3	1	+	70820488	70851022	23.4992	5.54004	2.97272
ENSG00000226088	RP11-180O5.2	1	-	70825245	70826120	6.01913	0.888219	0.476608
ENSG00000116761	CTH	1	+	70876901	70905534	1.058	0.2088	0.11204
ENSG00000229636	KRT8P21	1	+	73570475	73571965	0.017438	0.002573	0.001381
ENSG00000233973	RP4-598G3.1	1	+	73771853	73820934	0	0	0
ENSG00000223479	RP4-788P17.1	1	+	74100899	74180897	0	0	0
ENSG00000162620	LRRIQ3	1	-	74491699	74663871	0.206128	0.248752	0.133478
ENSG00000254685	FPGT	1	+	74663896	74699770	6.20158	1.64073	0.880396
ENSG00000259030	FPGT-TNNI3K	1	+	74663919	75009666	1.61126	0.42209	0.226489
ENSG00000116783	TNNI3K	1	+	74663947	75010112	0.001184	0.01357	0.007282
ENSG00000237324	RP11-439H8.4	1	-	74807263	74844486	0	0	0
ENSG00000233894	RP4-650F12.2	1	+	74933879	74935227	0.940332	0.252673	0.135582
ENSG00000162621	LRRC53	1	-	74935562	74978298	0	0	0
ENSG00000272864	RP11-17E13.2	1	-	75164453	75165017	1.28142	0.189093	0.101465
ENSG00000178965	C1orf173	1	-	75033795	75139422	4.47133	1.85886	0.997442
ENSG00000234497	RP4-612J11.1	1	+	75055419	75087403	0.831915	0.122762	0.065873
ENSG00000261213	RP11-510C10.4	1	-	75588203	75589612	0.012766	0.001884	0.001011
ENSG00000224127	RP11-510C10.2	1	-	75593515	75598743	0.043284	0.006387	0.003427
ENSG00000162624	LHX8	1	+	75594119	75627218	0	0	0
ENSG00000224149	RP11-510C10.3	1	-	75595659	75598261	0	0	0
ENSG00000230863	RP4-595K12.2	1	-	76107031	76107772	1.17655	0.173619	0.093162
ENSG00000235079	ZRANB2-AS1	1	+	71514538	71532867	0.963228	2.10657	1.13036
ENSG00000132485	ZRANB2	1	-	71528974	71546980	99.332	27.0656	14.5231
ENSG00000207721	MIR186	1	-	71533314	71533399	30.3023	4.47159	2.3994
ENSG00000229956	ZRANB2-AS2	1	+	71547007	71955652	0.091842	4.22609	2.26767
ENSG00000264239	AL360297.1	1	-	71607658	71607751	1.78723	0.263735	0.141517
ENSG00000237726	RP11-386O9.2	1	+	71716682	71717802	2.6332	0.388571	0.208503
ENSG00000226324	RP11-115M14.1	1	-	71832737	71832986	4.984	0.735469	0.394644
ENSG00000172260	NEGR1	1	-	71861623	72748417	16.4209	8.06436	4.32725
ENSG00000231985	RP11-82L20.1	1	+	72036639	72039241	5.69412	0.840258	0.450873
ENSG00000271618	RP11-175G14.2	1	+	72203856	72204037	0.549451	0.08108	0.043507
ENSG00000228853	NEGR1-IT1	1	-	72259915	72302695	0.702247	0.103628	0.055605
ENSG00000233994	GDI2P2	1	+	72740235	72740842	65.4326	9.65562	5.1811
ENSG00000227207	RPL31P12	1	+	72767155	72767512	0	0	0
ENSG00000212366	RNU6-1246P	1	-	73183346	73183452	10.8131	1.59564	0.856204
ENSG00000225087	RP4-660H19.1	1	-	73214604	73364823	22.3988	3.3053	1.77359
ENSG00000227016	RP11-262K1.1	1	+	73230714	73245974	3.05228	0.450412	0.241686
ENSG00000137968	SLC44A5	1	-	75667816	76076801	0.036774	0.189766	0.101826
ENSG00000224493	RP11-87O11.1	1	+	75987247	75987916	0.274627	0.040526	0.021746
ENSG00000252338	RNU6-503P	1	-	76003700	76003804	0.219048	0.032324	0.017345
ENSG00000213579	RP4-595K12.1	1	+	76047784	76048240	0.698031	0.103006	0.055272
ENSG00000116791	CRYZ	1	-	75171170	75199092	8.46489	2.82166	1.51407
ENSG00000162623	TYW3	1	+	75198836	75232362	10.4285	3.97086	2.13072
ENSG00000230027	RP11-550H2.2	1	+	76507376	76531913	0	0	0
ENSG00000184005	ST6GALNAC3	1	+	76540404	77100286	0.352388	0.054759	0.029383
ENSG00000223905	RP11-335E14.1	1	-	76819268	76819931	0.165663	0.024446	0.013118
ENSG00000230498	RP4-564M11.2	1	+	77533605	77544167	0	0	0
ENSG00000178193	RP4-682C21.5	1	-	76175688	76189696	0.858561	0.126694	0.067983
ENSG00000117054	ACADM	1	+	76190036	76253260	27.4016	13.2835	7.12776
ENSG00000181227	RP4-682C21.2	1	-	76209103	76210461	42.4452	6.29589	3.3783
ENSG00000137955	RABGGTB	1	+	76251879	76260764	40.5455	17.6395	9.46514
ENSG00000206620	SNORD45C	1	+	76252757	76252835	0.01353	0.001997	0.001071
ENSG00000207241	SNORD45A	1	+	76253574	76253657	0.005297	0.000782	0.000419
ENSG00000201487	SNORD45B	1	+	76255162	76255233	0.000644	9.5e-05	5.1e-05
ENSG00000057468	MSH4	1	+	76262567	76378923	3.39406	0.500848	0.268749
ENSG00000266832	AL445464.1	1	+	76308317	76308402	0.418605	0.061772	0.033146
ENSG00000154007	ASB17	1	-	76384558	76398116	0	0	0
ENSG00000226415	TPI1P1	1	+	77165474	77166223	353.244	52.1268	27.9706
ENSG00000264686	AC104458.1	1	+	77183825	77183926	0	0	0
ENSG00000199921	RNU6-161P	1	+	77218820	77218925	0	0	0
ENSG00000237552	RP11-415A20.1	1	-	77223809	77244952	0	0	0
ENSG00000117069	ST6GALNAC5	1	+	77333126	77531396	0.009859	0.097877	0.05252
ENSG00000221720	AC096951.1	1	+	77473429	77473500	0.125	0.018446	0.009898
ENSG00000142892	PIGK	1	-	77554675	77685115	14.5405	2.71952	1.45926
ENSG00000226084	RP4-706A16.3	1	+	77594768	77595384	229.762	35.6986	19.1555
ENSG00000228187	RP11-363H12.1	1	+	77660510	77661080	8.42732	1.24358	0.667294
ENSG00000237413	RP11-183M13.1	1	+	78695283	78835149	0	0	0
ENSG00000122420	PTGFR	1	+	78769568	79005434	0.083591	0.017045	0.009146
ENSG00000227556	RP11-472F19.1	1	-	78782841	78782947	0	0	0
ENSG00000212308	RNA5SP23	1	-	78840849	78840953	0	0	0
ENSG00000238015	RP4-641G12.3	1	+	79131957	79132380	0.191038	0.028191	0.015127
ENSG00000235400	RP4-641G12.4	1	+	79214758	79216344	0.029616	0.00437	0.002345
ENSG00000230787	PSAT1P3	1	-	79520630	79521740	0.389739	0.057512	0.03086
ENSG00000235756	RP11-339A11.1	1	-	80557788	80558922	0.04141	0.006111	0.003279
ENSG00000234108	RP11-115A15.2	1	+	80961588	80961918	0.549849	0.081139	0.043538
ENSG00000162618	ELTD1	1	-	79355449	79472403	7.31642	1.07965	0.57933
ENSG00000137959	IFI44L	1	+	79085607	79111830	9.42461	3.99859	2.1456
ENSG00000137965	IFI44	1	+	79115481	79129763	14.7308	5.02732	2.6976
ENSG00000235089	RP3-445O10.1	1	+	81674253	81674895	0.189736	0.027999	0.015024
ENSG00000223026	RN7SKP247	1	+	81717474	81717781	0.688312	0.101571	0.054502
ENSG00000154027	AK5	1	+	77747736	78025651	0.062639	0.329198	0.176644
ENSG00000233099	RP11-375A5.1	1	-	77811731	77815270	0	0	0
ENSG00000221664	AC095030.1	1	-	77857107	77857213	0	0	0
ENSG00000251767	RNU7-8P	1	+	77886010	77886071	0	0	0
ENSG00000036549	ZZZ3	1	-	78028101	78149104	24.0904	17.3821	9.32706
ENSG00000251785	RNA5SP20	1	+	78080554	78080637	16.8452	2.48578	1.33384
ENSG00000243437	RN7SL370P	1	+	78111009	78111301	20.3072	2.99665	1.60797
ENSG00000077254	USP33	1	-	78161672	78225537	60.3657	24.3256	13.0528
ENSG00000232672	RP4-706L14.2	1	-	78239550	78240549	0.282	0.041614	0.022329
ENSG00000180488	FAM73A	1	+	78245309	78344106	10.152	5.0212	2.69432
ENSG00000222849	RNA5SP21	1	+	78245589	78245684	0.354242	0.052274	0.02805
ENSG00000219201	RP11-181C21.4	1	-	78276507	78277621	81.2682	12.4271	6.66823
ENSG00000235613	NSRP1P1	1	+	78312795	78314487	4.44832	0.65642	0.352228
ENSG00000232015	HSPE1P25	1	+	78319040	78319578	5.91634	0.873049	0.468469
ENSG00000235927	NEXN-AS1	1	-	78347033	78355224	1.30335	0.216749	0.116305
ENSG00000162614	NEXN	1	+	78354198	78409580	6.74407	2.57213	1.38017
ENSG00000162613	FUBP1	1	-	78409740	78444794	122.518	56.5548	30.3466
ENSG00000162616	DNAJB4	1	+	78444859	78483648	5.81072	9.12821	4.8981
ENSG00000137960	GIPC2	1	+	78445226	78604133	0.026362	0.038742	0.020789
ENSG00000273338	RP11-386I14.4	1	-	78470030	78470238	4.05263	0.59803	0.320896
ENSG00000213561	RP11-386I14.2	1	-	78509067	78509832	0.24282	0.035832	0.019227
ENSG00000251958	RNU6-1102P	1	-	78554672	78554767	0	0	0
ENSG00000213560	RP11-386I14.3	1	+	78557183	78557738	0	0	0
ENSG00000202263	RNA5SP22	1	-	78560491	78560599	0	0	0
ENSG00000117114	LPHN2	1	+	81771845	82458120	5.65249	8.00303	4.29434
ENSG00000224494	HNRNPA3P14	1	+	81892141	81893290	0.275652	0.040677	0.021827
ENSG00000227288	RP5-837I24.1	1	+	81967479	81969153	16.8507	2.4866	1.33428
ENSG00000227960	RP5-837I24.6	1	+	81970784	81971981	4.97376	0.733958	0.393833
ENSG00000234953	RP5-837I24.2	1	-	81979565	82023387	5.50233	0.811957	0.435687
ENSG00000242598	MED28P8	1	-	82022806	82023517	0	0	0
ENSG00000236676	RP5-837I24.4	1	-	82051626	82091398	10.9111	1.6101	0.863963
ENSG00000234683	RP5-837I24.5	1	-	82061842	82062191	7.10286	1.04814	0.56242
ENSG00000215875	ST13P20	1	+	82187378	82188753	4.71831	0.696262	0.373606
ENSG00000231364	RP11-413G15.1	1	+	83911736	83920454	0.677989	0.100048	0.053685
ENSG00000230817	RP4-601K24.1	1	+	83368866	83632498	3.1427	0.508723	0.272975
ENSG00000236268	RP11-170N11.1	1	-	83439565	83451891	0	0	0
ENSG00000233008	RP11-475O6.1	1	-	84041459	84326706	0.159886	0.965464	0.518057
ENSG00000237076	RP5-836J3.1	1	+	84255963	84267148	0.838946	0.1238	0.06643
ENSG00000223231	AL035706.1	1	+	84259560	84259653	0.638298	0.094191	0.050542
ENSG00000137941	TTLL7	1	-	84330711	84464833	49.5071	19.4197	10.4204
ENSG00000233061	TTLL7-IT1	1	-	84444801	84449983	27.647	4.07976	2.18915
ENSG00000229486	RP4-552O12.1	1	-	84481548	84484054	0	0	0
ENSG00000271576	RP11-486G15.2	1	-	84542014	84543614	5.97876	0.882262	0.473412
ENSG00000142875	PRKACB	1	+	84543745	84704181	7.57065	12.4316	6.67067
ENSG00000213540	RP11-486G15.1	1	+	84551424	84551916	55.4179	8.17779	4.38811
ENSG00000226970	RP11-82H13.2	1	+	84710017	84710260	4.19672	0.619293	0.332306
ENSG00000203943	SAMD13	1	+	84764049	84855640	1.04721	1.49378	0.801544
ENSG00000249237	RP11-376N17.4	1	+	84810361	84815622	2.06524	0.304759	0.16353
ENSG00000240520	UOX	1	-	84831111	84863514	1.23052	0.209281	0.112298
ENSG00000137976	DNASE2B	1	+	84864215	84880701	0	0	0
ENSG00000232622	RP11-484D4.3	1	-	85101841	85102789	0	0	0
ENSG00000180869	C1orf180	1	-	85093913	85100703	0.125087	0.018471	0.009911
ENSG00000117133	RPF1	1	+	84944942	84963473	55.9624	10.4959	5.632
ENSG00000174021	GNG5	1	-	84964008	84972248	161.755	31.6244	16.9693
ENSG00000122432	SPATA1	1	+	84971974	85031877	1.30072	1.57422	0.844708
ENSG00000117151	CTBS	1	-	85015289	85040163	11.744	3.46978	1.86184
ENSG00000171517	LPAR3	1	-	85277285	85358896	1.57861	0.246737	0.132396
ENSG00000117155	SSX2IP	1	-	85109390	85156486	29.7386	10.0491	5.39223
ENSG00000153898	MCOLN2	1	-	85391268	85462796	6.4446	1.81642	0.974669
ENSG00000162643	WDR63	1	+	85464830	85598821	0.67839	0.426081	0.22863
ENSG00000055732	MCOLN3	1	-	85483765	85514182	50.6746	18.2845	9.81126
ENSG00000230285	RP11-290M5.2	1	+	86064814	86066417	1.91372	0.282401	0.151533
ENSG00000142871	CYR61	1	+	86046444	86049645	28.4293	5.0488	2.70913
ENSG00000097096	SYDE2	1	-	85622556	85666729	13.3184	2.64934	1.4216
ENSG00000162642	C1orf52	1	-	85715639	85725355	17.0105	5.57363	2.99075
ENSG00000223254	Y_RNA	1	+	85729979	85730085	1.28972	0.190319	0.102123
ENSG00000142867	BCL10	1	-	85731931	85742773	35.5938	5.25243	2.8184
ENSG00000223653	RP11-131L23.1	1	+	85742398	85913807	7.73084	2.34932	1.26062
ENSG00000264380	AL590113.1	1	+	85750293	85750356	4.15625	0.613321	0.329101
ENSG00000153904	DDAH1	1	-	85784164	86043933	5.17831	15.4869	8.31007
ENSG00000199459	Y_RNA	1	-	85900858	85900967	9.51818	1.40456	0.753671
ENSG00000273264	RP11-131L23.2	1	+	85932978	85933343	2.26229	0.333838	0.179134
ENSG00000117174	ZNHIT6	1	-	86115106	86174116	11.8218	2.58192	1.38543
ENSG00000171502	COL24A1	1	-	86194916	86622626	0.11625	0.025035	0.013433
ENSG00000201620	RNA5SP51	1	-	86349363	86349481	0	0	0
ENSG00000229505	RP4-682E18.1	1	+	86495537	86496272	0	0	0
ENSG00000016490	CLCA1	1	+	86934051	86965972	0	0	0
ENSG00000137975	CLCA2	1	+	86889769	86922241	0.580577	0.14027	0.075267
ENSG00000016602	CLCA4	1	+	87012761	87046437	0.64456	0.108089	0.058
ENSG00000224466	RP4-651E10.3	1	-	87018308	87019025	0.261838	0.038638	0.020733
ENSG00000236915	RP4-651E10.4	1	-	87036864	87158886	0.771573	0.113858	0.061095
ENSG00000221702	AL356270.1	1	-	87071953	87072040	0	0	0
ENSG00000153923	CLCA3P	1	+	87099956	87121059	0.513308	0.076302	0.040943
ENSG00000122417	ODF2L	1	-	86814344	86862023	27.4285	16.5374	8.87378
ENSG00000230721	RP4-612B15.2	1	+	87250596	87251150	1.55856	0.22999	0.12341
ENSG00000261737	RP4-612B15.3	1	-	87169185	87170145	5.1384	0.758253	0.40687
ENSG00000097033	SH3GLB1	1	+	87170259	87213867	102.186	25.4584	13.6607
ENSG00000183291	2021-09-15	1	-	87328132	87380107	121.263	27.5146	14.764
ENSG00000153936	HS2ST1	1	+	87380331	87602334	3.73049	15.8342	8.49643
ENSG00000267734	RP4-604K5.3	1	-	87397882	87400574	28.6957	4.23451	2.27219
ENSG00000224198	RP4-604K5.2	1	-	87409368	87410425	36.3605	5.36557	2.87911
ENSG00000267561	RP5-1052I5.2	1	+	87458692	87634884	1.16245	0.171539	0.092046
ENSG00000235251	RP11-384B12.2	1	-	87510618	87511554	9.34685	1.37928	0.740104
ENSG00000225568	RP11-384B12.3	1	+	87511558	87512383	13.9528	2.05896	1.10481
ENSG00000267272	LINC01140	1	+	87595448	87634881	0.499635	0.638577	0.342653
ENSG00000221222	AL139139.1	1	+	87616981	87617128	0.27027	0.039883	0.021401
ENSG00000239504	RN7SL583P	1	-	88943514	88943797	0.06338	0.009353	0.005019
ENSG00000143013	LMO4	1	+	87794151	87814606	52.1344	17.4263	9.35076
ENSG00000227290	RP4-544H6.2	1	-	87819207	87837338	5.94601	0.877428	0.470818
ENSG00000137947	GTF2B	1	-	89318615	89357627	20.8229	5.36598	2.87932
ENSG00000237505	RP11-76N22.2	1	-	89003196	89150887	0.402728	0.060285	0.032348
ENSG00000237959	RPL36AP10	1	+	89043563	89043884	0.142857	0.021081	0.011312
ENSG00000065243	PKN2	1	+	89149905	89301938	46.4625	18.7709	10.0722
ENSG00000207234	RNU6-125P	1	+	89282462	89282568	47.4766	7.00593	3.7593
ENSG00000241975	TCEB1P19	1	+	89294785	89295102	31.7214	4.681	2.51177
ENSG00000235308	RP11-82K18.2	1	+	89389053	89389527	5.12211	0.755848	0.40558
ENSG00000137944	CCBL2	1	-	89401456	89458636	49.3369	8.51924	4.57133
ENSG00000213516	RBMXL1	1	-	89445139	89458643	32.4427	10.5442	5.65789
ENSG00000117226	GBP3	1	-	89472349	89488577	42.8738	11.5062	6.17411
ENSG00000202385	Y_RNA	1	-	89485929	89486048	6.6844	0.986389	0.529285
ENSG00000117228	GBP1	1	-	89518002	89531043	229.973	69.4267	37.2536
ENSG00000234518	PTGES3P1	1	-	89569968	89570450	141.416	20.8682	11.1976
ENSG00000162645	GBP2	1	-	89571815	89616139	59.9773	20.7067	11.111
ENSG00000213512	GBP7	1	-	89597434	89641723	1.72149	0.254034	0.136312
ENSG00000162654	GBP4	1	-	89646831	89664615	116.706	17.2369	9.24915
ENSG00000252797	RN7SKP272	1	-	90453272	90453503	0.318966	0.047069	0.025256
ENSG00000229201	RP5-827O9.1	1	-	90976467	90999029	1.44156	0.212725	0.114146
ENSG00000199666	U3	1	+	91123307	91123520	0.060748	0.008964	0.00481
ENSG00000143032	BARHL2	1	-	91177096	91182794	20.948	3.0912	1.65871
ENSG00000228175	GEMIN8P4	1	-	90459152	90459880	11.6145	1.71391	0.919665
[truncated: 55,915 more rows]
